# Supplementary material for: Co-expression Networks From Gene Expression Variability Between Genetically Identical Seedlings Can Reveal Novel Regulatory Relationships
Source: Front Plant Sci. 2020 Dec 15;11:599464. doi: 10.3389/fpls.2020.599464 (PMC7770228; doi:10.3389/fpls.2020.599464)
Supplement: Supplementary Table 1 — List of genes in each module. [file Table_1.xlsx]

## Sheet: Tables legends
Table S1
List of genes in each module
Table S2
GO enriched (corrected p-value<0.5) in eachmodule
Table S3
Function of genes in modules 1, 43 and 71
Table S4
Number and percentage in the modules of targets for SPL7, GI, PIF4 and PRR5
Table S5
List of primers used for RT-qPCR

## Sheet: TableS1
gene	module
AT5G13390	0
AT1G70320	0
AT3G48430	0
AT1G10450	0
AT5G28850	0
AT2G21390	0
AT5G51200	0
AT5G61140	0
AT2G27170	0
AT3G05680	0
AT1G15780	0
AT4G33090	0
AT5G17020	0
AT2G03150	0
AT1G55860	0
AT5G12850	0
AT1G21580	0
AT2G17410	0
AT2G20050	0
AT3G57890	0
AT4G34450	0
AT1G70060	0
AT4G00740	0
AT3G06400	0
AT3G63500	0
AT3G27325	0
AT1G23900	0
AT1G12470	0
AT4G39850	0
AT4G26190	0
AT2G30110	0
AT4G31480	0
AT1G26850	0
AT3G55200	0
AT1G16270	0
AT2G13560	0
AT3G16830	0
AT1G76850	0
AT1G55350	0
AT3G13290	0
AT5G27970	0
AT4G31490	0
AT4G01810	0
AT4G34100	0
AT5G53480	0
AT1G77800	0
AT4G11270	0
AT4G21710	0
AT1G71220	0
AT5G04560	0
AT3G23900	0
AT1G04300	0
AT2G29080	0
AT1G10290	0
AT1G02080	0
AT1G49670	0
AT4G26630	0
AT1G80680	0
AT5G47010	0
AT4G18670	0
AT5G04930	0
AT3G12012	0
AT4G23460	0
AT1G58250	0
AT5G07940	0
AT1G80490	0
AT1G71010	0
AT1G30400	0
AT1G29350	0
AT4G20850	0
AT3G24080	0
AT5G58410	0
AT5G47690	0
AT3G07660	0
AT1G20950	0
AT1G28340	0
AT2G31960	0
AT5G58040	0
AT3G43610	0
AT1G53300	0
AT4G03390	0
AT1G21630	0
AT3G50590	0
AT3G13870	0
AT3G43300	0
AT2G16640	0
AT3G13670	0
AT5G11040	0
AT1G79350	0
AT1G03080	0
AT1G29470	0
AT3G02260	0
AT3G08530	0
AT2G18960	0
AT1G15750	0
AT1G24706	0
AT5G35210	0
AT2G02560	0
AT3G52250	0
AT3G18860	0
AT5G11700	0
AT1G08420	0
AT2G42490	0
AT2G01950	0
AT2G14120	0
AT4G02480	0
AT2G17190	0
AT1G10950	0
AT1G24190	0
AT3G16630	0
AT1G50200	0
AT5G58100	0
AT3G14350	0
AT1G65440	0
AT4G00570	0
AT5G15540	0
AT1G67140	0
AT1G50030	0
AT1G79750	0
AT5G13010	0
AT5G23150	0
AT3G08850	0
AT3G19740	0
AT3G61690	0
AT4G38200	0
AT5G62000	0
AT3G19960	0
AT3G50370	0
AT5G18410	0
AT4G17330	0
AT3G59770	0
AT5G02880	0
AT5G06600	0
AT2G16950	0
AT1G79000	0
AT3G04490	0
AT1G26110	0
AT5G42620	0
AT3G45630	0
AT4G10710	0
AT3G44340	0
AT2G23380	0
AT5G14950	0
AT5G47020	0
AT1G05960	0
AT1G72710	0
AT5G64270	0
AT3G47890	0
AT2G40730	0
AT1G79280	0
AT5G19690	0
AT4G30100	0
AT2G25170	0
AT1G08600	0
AT3G13300	0
AT4G01290	0
AT4G38600	0
AT3G33530	0
AT5G07350	0
AT2G17930	0
AT4G32410	0
AT1G48410	0
AT5G47480	0
AT4G35800	0
AT2G26780	0
AT5G42950	0
AT3G24480	0
AT5G13000	0
AT2G26890	0
AT1G24300	0
AT1G20960	0
AT1G30450	0
AT1G05380	0
AT5G51300	0
AT2G26140	0
AT1G76810	0
AT4G14160	0
AT5G16270	0
AT5G44800	0
AT4G16340	0
AT5G19400	0
AT5G01400	0
AT2G13370	0
AT4G39400	0
AT2G07360	0
AT5G37830	0
AT3G18230	0
AT5G64740	0
AT4G32620	0
AT1G49340	0
AT5G22450	0
AT5G13530	0
AT2G22010	0
AT5G20730	0
AT5G05170	0
AT4G33200	0
AT4G39980	0
AT1G06670	0
AT3G10380	0
AT1G20980	0
AT1G49040	0
AT5G07740	0
AT2G38280	0
AT2G01720	0
AT2G20190	0
AT4G16150	0
AT3G10650	0
AT5G53460	0
AT5G18230	0
AT4G31160	0
AT5G15400	0
AT3G62360	0
AT5G23890	0
AT2G32700	0
AT5G22770	0
AT2G32730	0
AT5G47820	0
AT2G42230	0
AT1G80930	0
AT1G31810	0
AT2G45540	0
AT1G14610	0
AT3G24870	0
AT1G28420	0
AT3G55020	0
AT2G28290	0
AT1G21700	0
AT3G63070	0
AT1G24460	0
AT4G09150	0
AT1G68720	0
AT3G54280	0
AT2G46560	0
AT3G55480	0
AT3G54670	0
AT3G05970	0
AT5G13980	0
AT2G31970	0
AT1G14850	0
AT1G36160	0
AT5G23630	0
AT3G17850	0
AT5G44180	0
AT5G20840	0
AT3G03940	0
AT5G25060	0
AT3G07100	0
AT4G11380	0
AT3G11130	0
AT3G12590	0
AT1G01960	0
AT3G07160	0
AT1G79090	0
AT1G23230	0
AT1G10390	0
AT4G00800	0
AT2G25730	0
AT5G46210	0
AT5G64070	0
AT5G55040	0
AT3G24180	0
AT2G07050	0
AT4G00060	0
AT1G54490	0
AT3G26560	0
AT3G11960	0
AT3G48050	0
AT1G35220	0
AT1G72390	0
AT3G03380	0
AT5G16300	0
AT1G20110	0
AT2G35630	0
AT2G46020	0
AT3G57300	0
AT4G30890	0
AT2G16485	0
AT4G32760	0
AT4G17140	0
AT1G72560	0
AT1G48090	0
AT5G55660	0
AT4G05420	0
AT5G60170	0
AT5G24710	0
AT2G36850	0
AT4G38760	0
AT1G73430	0
AT2G22125	0
AT1G70620	0
AT5G02310	0
AT1G77300	0
AT4G00450	0
AT5G16780	0
AT5G54440	0
AT2G27900	0
AT1G02890	0
AT1G03060	0
AT1G60070	0
AT5G43900	0
AT2G38770	0
AT1G67230	0
AT5G13680	0
AT3G60030	0
AT5G55390	0
AT5G55300	0
AT1G32750	0
AT5G08450	0
AT1G14650	0
AT1G15280	0
AT4G24680	0
AT2G41960	0
AT5G11560	0
AT4G15180	0
AT1G55325	0
AT3G63460	0
AT1G31730	0
AT1G59610	0
AT3G61480	0
AT3G13330	0
AT4G33240	0
AT3G60860	0
AT2G34680	0
AT2G35110	0
AT3G47910	0
AT1G08910	0
AT4G19490	0
AT3G60240	0
AT5G03280	0
AT4G32640	0
AT3G11910	0
AT2G48160	0
AT2G38440	0
AT1G80070	0
AT5G07690	1
AT4G39940	1
AT1G18590	1
AT4G12030	1
AT1G78370	1
AT1G62560	1
AT4G13770	1
AT3G03190	1
AT5G14200	1
AT1G65860	1
AT3G58990	1
AT3G54600	1
AT2G43100	1
AT3G02020	1
AT1G16410	1
AT3G19710	1
AT1G74090	1
AT5G23010	1
AT1G21440	1
AT1G04120	2
AT3G19370	2
AT3G02090	2
AT1G59890	2
AT2G22250	2
AT5G25100	2
AT4G35630	2
AT5G57110	2
AT1G28680	2
AT4G04910	2
AT3G52200	2
AT3G26730	2
AT2G36880	2
AT5G20490	2
AT5G15020	2
AT2G43150	2
AT5G40760	2
AT1G63770	2
AT4G24620	2
AT3G08590	2
AT2G27510	2
AT1G33410	2
AT3G55410	2
AT3G53480	2
AT3G28860	2
AT5G56500	2
AT5G37510	2
AT2G44350	2
AT2G45290	2
AT4G12770	2
AT4G28470	2
AT1G79550	2
AT3G11420	2
AT2G41220	2
AT3G28550	2
AT5G22890	2
AT1G20970	2
AT3G15730	2
AT4G02570	2
AT2G31390	2
AT1G09570	2
AT5G13450	2
AT1G51980	2
AT5G06970	2
AT1G12000	2
AT5G13420	2
AT1G14670	2
AT4G26910	2
AT4G37640	2
AT2G47980	2
AT1G17500	2
AT5G66760	2
AT5G14720	2
AT1G04810	2
AT1G16610	2
AT1G05520	2
AT5G56040	2
AT5G08680	2
AT3G62830	2
AT1G45130	2
AT4G13930	2
AT3G01780	2
AT4G20460	2
AT2G01970	2
AT5G16910	2
AT2G36580	2
AT1G50430	2
AT5G61780	2
AT1G79530	2
AT5G10840	2
AT3G14940	2
AT4G12650	2
AT3G13930	2
AT5G26860	2
AT1G04200	2
AT5G08300	2
AT5G04960	2
AT1G01040	2
AT2G20420	2
AT3G54580	2
AT1G65580	2
AT3G61520	2
AT3G09100	2
AT1G53310	2
AT5G35190	2
AT3G44200	2
AT5G56350	2
AT5G45510	2
AT5G55480	2
AT1G79830	2
AT3G14172	2
AT4G21150	2
AT3G03050	2
AT2G17790	2
AT3G52990	2
AT4G00900	2
AT2G29140	2
AT3G20630	2
AT2G32240	2
AT5G50850	2
AT3G59920	2
AT1G74030	2
AT1G21310	2
AT4G30190	2
AT1G07670	2
AT5G11490	2
AT1G73885	2
AT5G56630	2
AT3G46440	2
AT3G52930	2
AT5G60920	2
AT2G41790	2
AT2G41740	2
AT2G22480	2
AT5G20080	2
AT1G30510	2
AT5G35980	2
AT1G34130	2
AT1G05570	2
AT4G30160	2
AT4G11830	2
AT1G47550	2
AT3G02880	2
AT5G08690	2
AT5G54800	2
AT4G06744	2
AT1G23720	2
AT4G16660	2
AT1G22410	2
AT5G46070	2
AT4G14990	2
AT1G11660	2
AT5G65700	2
AT5G14040	2
AT2G06210	2
AT2G20360	2
AT4G08350	2
AT3G03250	2
AT5G49810	2
AT3G29360	2
AT3G14270	2
AT1G44800	2
AT1G62020	2
AT2G36910	2
AT3G01720	2
AT4G02940	2
AT1G52360	2
AT5G66680	2
AT5G08670	2
AT3G11320	2
ATCG00920	3
ATCG00950	3
AT3G25110	4
AT5G37600	4
AT3G09810	4
AT3G13790	4
AT1G48930	4
AT3G54040	4
AT5G12940	4
AT5G51060	4
AT5G10430	4
AT3G22600	4
AT2G17720	4
AT3G15240	4
AT4G05020	4
AT1G33750	4
AT3G62600	4
AT5G45280	4
AT3G11340	4
AT2G24570	4
AT5G57090	4
AT3G11550	4
AT1G62660	4
AT1G09210	4
AT3G04120	4
AT1G05620	4
AT5G66390	4
AT1G52200	4
AT2G46740	4
AT1G14830	4
AT4G30290	4
AT3G61270	4
AT4G24190	4
AT2G22470	4
AT2G47000	4
AT5G42020	4
AT4G19030	4
AT1G15210	4
AT5G15650	4
AT1G14870	4
AT2G17500	4
AT2G44450	4
AT2G34300	4
AT1G08430	4
AT5G19520	4
AT2G39430	4
AT4G35260	4
AT4G25820	4
AT1G53750	4
AT5G59090	4
AT5G65210	4
AT4G22666	4
AT1G05240	4
AT5G56540	4
AT1G79340	4
AT1G20450	4
AT5G04740	4
AT5G42860	4
AT3G06300	4
AT3G09220	4
AT1G30870	4
AT1G17860	4
AT3G23470	4
AT4G17800	4
AT2G27370	4
AT3G01420	4
AT3G01190	4
AT2G25810	4
AT1G51830	4
AT5G43180	4
AT3G17420	4
AT1G05260	4
AT1G72700	4
AT4G26010	4
AT1G56340	4
AT3G44190	4
AT1G16400	4
AT3G26440	4
AT2G18980	4
AT5G28540	4
AT5G18860	4
AT1G65310	4
AT5G42180	4
AT2G36380	4
AT3G24240	4
AT2G15490	4
AT2G36290	4
AT3G45310	4
AT5G66280	4
AT4G01480	4
AT5G65020	4
AT3G49960	4
AT5G59520	4
AT3G51330	4
AT4G30850	4
AT5G44380	4
AT1G75780	4
AT5G44790	4
AT2G30340	4
AT4G13660	4
AT3G54960	4
AT3G19390	4
AT1G63220	4
AT5G23020	4
AT4G40090	4
AT4G21850	4
AT4G21830	4
AT4G40060	4
AT4G32650	4
AT1G80240	4
AT1G51420	4
AT2G29750	4
AT4G15093	4
AT5G23575	4
AT5G09890	4
AT4G00080	4
AT5G20960	4
AT3G55230	4
AT3G06860	4
AT1G15380	4
AT5G23980	4
AT5G24090	4
AT5G11670	4
AT5G62480	4
AT1G51860	4
AT4G29520	4
AT4G18360	4
AT2G36100	4
AT1G78340	4
AT2G45220	4
AT1G21750	4
AT1G62800	4
AT1G78090	4
AT4G20110	4
AT2G41660	4
AT5G17820	4
AT5G53250	4
AT4G12510	4
AT3G27190	4
AT1G11580	4
AT4G31910	4
AT4G39260	4
AT2G28670	4
AT1G11670	4
AT1G22440	4
AT5G22140	4
AT5G37780	4
AT5G63600	4
AT1G63000	4
AT2G25980	4
AT1G03220	4
AT3G04570	4
AT1G67330	4
AT3G62040	4
AT5G61790	4
AT4G15390	4
AT2G17290	4
AT2G47470	4
AT4G30170	4
AT4G13580	4
AT1G30650	4
AT5G43350	4
AT5G17330	4
AT3G01290	4
AT5G39320	4
AT4G16260	4
AT2G27000	4
AT2G21045	4
AT3G28345	4
AT5G56980	4
AT3G44320	4
AT3G17810	4
AT5G02270	4
AT5G03160	4
AT1G51850	4
AT3G22850	4
AT1G14360	4
AT5G37130	5
AT1G48650	5
AT3G01160	5
AT1G63660	5
AT3G11710	5
AT4G16630	5
AT2G34357	5
AT3G13460	5
AT2G18900	5
AT3G16840	5
AT5G14520	5
AT1G09620	5
AT1G15440	5
AT4G24270	5
AT1G49760	5
AT1G80410	5
AT3G57940	5
AT4G11420	5
AT4G01210	5
AT1G06720	5
AT3G56990	5
AT1G04210	5
AT5G40200	5
AT1G52980	5
AT5G17920	5
AT5G40480	5
AT5G64420	5
AT4G10320	5
AT4G01560	5
AT2G40360	5
AT1G64550	5
AT3G06530	5
AT2G21440	5
AT3G02760	5
AT5G16750	5
AT2G17250	5
AT1G29880	5
AT5G15550	5
AT5G26830	5
AT1G13160	5
AT4G26600	5
AT3G56150	5
AT2G28450	5
AT5G19820	5
AT5G55920	5
AT4G30990	5
AT3G57660	5
AT3G11964	5
AT1G32490	5
AT5G67240	5
AT5G59710	5
AT5G57990	5
AT1G64790	5
AT4G13780	5
AT2G47990	5
AT5G62190	5
AT1G29940	5
AT2G31660	5
AT1G56070	5
AT3G59020	5
AT1G25350	5
AT5G25780	5
AT1G74260	5
AT5G57870	5
AT5G23880	5
AT5G25754	5
AT4G07410	5
AT5G21160	5
AT4G03550	5
AT5G16280	5
AT2G06990	5
AT4G00630	5
AT1G75660	5
AT4G25730	5
AT1G06220	5
AT1G63810	5
AT2G37690	5
AT1G06900	5
AT5G27640	5
AT4G27640	5
AT1G76400	5
AT3G59820	5
AT1G50920	5
AT1G29900	5
AT3G52140	5
AT5G42540	5
AT1G77030	5
AT2G45000	5
AT5G26360	5
AT4G20980	5
AT5G15810	5
AT4G34620	6
AT1G10510	6
AT2G40490	6
AT1G02560	6
AT2G43030	6
AT1G64510	6
AT5G30510	6
AT3G25920	6
AT5G54600	6
AT4G18480	6
AT3G59040	6
AT2G33450	6
AT4G17600	6
AT1G75350	6
AT3G15190	6
AT3G48730	6
AT3G52150	6
AT4G27600	6
AT1G03475	6
AT4G33360	6
AT3G63190	6
AT5G14320	6
AT1G32990	6
AT1G07320	6
AT5G13510	6
AT4G01310	6
AT1G55490	6
AT5G55220	6
AT5G28500	6
AT4G24750	6
AT5G08280	6
AT5G51100	6
AT2G45770	6
AT3G21200	6
AT3G44890	6
AT1G79850	6
AT3G27160	6
AT1G78630	6
AT1G03600	6
AT3G14930	6
AT1G05190	6
AT5G14910	6
AT3G54210	6
AT2G33800	6
AT1G08540	6
AT3G13120	6
AT1G74970	6
AT5G58250	6
AT4G17560	6
AT1G32470	6
AT3G27830	6
AT1G48350	6
AT5G65220	6
AT5G47190	6
AT5G18660	6
AT3G27240	6
AT2G37660	6
AT5G63310	6
AT2G24090	6
AT1G35680	6
AT3G63490	6
AT1G21880	7
AT3G15353	7
AT4G36180	7
AT5G06460	7
AT1G55670	8
AT1G44575	8
AT3G47470	8
AT1G79040	8
AT2G30570	8
AT3G50820	8
AT3G61470	8
AT1G06680	8
AT1G29910	8
AT4G12800	8
AT3G08940	8
AT5G38410	8
AT1G15820	8
AT4G28750	8
AT1G08380	8
AT4G05180	8
AT4G10340	8
AT2G06520	8
AT5G66570	8
AT4G01150	8
AT1G29930	8
AT3G54890	8
AT2G05100	8
AT3G16140	8
AT4G02770	8
AT2G34420	8
AT1G31330	8
AT1G67090	8
AT3G21055	8
AT1G61520	8
AT4G37930	8
AT5G01530	8
AT1G30380	8
AT4G38970	8
AT2G05070	8
AT2G46820	8
AT5G54270	8
AT1G52230	8
AT2G39730	8
AT3G12780	8
AT1G20340	8
AT3G20440	9
AT1G06950	9
AT4G29750	9
AT3G13490	9
AT1G33040	9
AT4G29400	9
AT3G13470	9
AT2G02740	9
AT1G12800	9
AT4G37510	9
AT3G48870	9
AT4G34290	9
AT5G46580	9
AT2G28000	9
AT1G68890	9
AT1G63680	9
AT5G48470	9
AT4G31210	9
AT3G04260	9
AT3G14900	9
AT5G66470	9
AT4G24280	9
AT1G10522	9
AT4G09730	9
AT1G30680	9
AT5G27390	9
AT3G54090	9
AT2G47940	9
AT4G29060	9
AT3G48500	9
AT1G21650	9
AT4G01037	9
AT5G01590	9
AT1G08520	9
AT3G47450	9
AT1G70070	9
AT4G26370	9
AT3G16290	9
AT1G02150	9
AT2G24060	9
AT3G21300	9
AT3G46740	9
AT5G49030	9
AT3G18390	9
AT5G26742	9
AT2G34640	9
AT3G25660	9
AT1G72040	9
AT5G18570	9
AT1G62390	9
AT5G08610	9
AT1G79560	9
AT3G04340	9
AT4G20130	9
AT2G44640	9
AT3G09210	9
AT2G20020	9
AT4G04350	9
AT2G32230	9
AT3G48110	9
AT1G13270	9
AT5G46420	9
AT2G04030	9
AT2G44040	9
AT5G63420	9
AT2G14880	9
AT1G69200	9
AT3G12080	9
AT5G04130	9
AT2G31400	9
AT2G19870	9
AT5G48960	9
AT3G03630	9
AT2G24120	9
AT1G11430	9
AT1G56050	9
AT3G10690	9
AT3G01370	9
AT2G39670	9
AT5G63570	9
AT5G16715	9
AT5G23310	9
AT3G18680	9
AT3G02060	9
AT2G33430	9
AT3G17170	9
AT5G64580	9
AT4G09040	9
AT4G34220	9
AT3G03710	9
AT5G55280	9
AT3G12930	9
AT3G06730	9
AT4G24175	9
AT5G49910	9
AT4G23940	9
AT2G04530	9
AT3G23070	9
AT1G70200	9
AT5G22640	9
AT1G59990	9
AT5G09810	10
AT1G78570	10
AT4G33260	11
AT5G13840	11
AT5G42390	12
AT2G30950	12
AT4G01800	12
AT1G68830	12
AT5G50920	12
AT3G19170	12
AT5G08650	12
AT1G42550	12
AT4G02510	12
AT1G50250	12
AT1G17220	12
AT1G58807	12
AT2G39190	12
AT1G62750	12
AT1G74040	12
AT5G22800	12
AT4G28080	12
AT4G34830	12
AT3G49140	12
AT2G26930	12
AT1G01320	12
AT1G10490	13
AT3G18600	13
AT4G25630	13
AT1G19520	13
AT1G77550	13
AT3G25230	13
AT1G48630	13
AT3G22310	13
AT1G15420	13
AT1G79920	13
AT1G58684	13
AT1G27470	13
AT2G37270	13
AT3G22660	13
AT1G80270	13
AT3G09440	13
AT3G21540	13
AT5G56030	13
AT1G07920	13
AT5G15980	13
AT3G07770	13
AT3G58660	13
AT3G51800	13
AT1G56110	13
AT4G02930	13
AT5G27120	13
AT1G64880	13
AT1G60640	13
AT5G56680	13
AT1G58380	13
AT5G09590	13
AT3G09630	13
AT5G55070	13
AT3G18130	13
AT4G31120	13
AT1G45332	13
AT2G18220	13
AT3G23620	13
AT4G29510	13
AT3G55280	13
AT5G26780	13
AT3G05060	13
AT5G61020	13
AT5G60390	13
AT4G02400	13
AT3G57150	13
AT3G10530	13
AT1G43170	13
AT1G65030	13
AT1G48920	13
AT5G57120	13
AT2G33210	13
AT3G03960	13
AT5G58420	13
AT1G72440	13
AT3G07050	13
AT2G42710	13
AT5G56000	13
AT1G20220	13
AT5G08180	13
AT4G04940	13
AT4G37910	13
AT3G18190	13
AT3G55010	13
AT5G20890	13
AT4G34200	13
AT3G13920	13
AT5G56010	13
AT3G20050	13
AT3G11830	13
AT5G47210	13
AT1G31660	13
AT5G02870	13
AT3G16810	13
AT3G02650	13
AT1G08410	13
AT1G09590	13
AT4G36130	14
AT2G31610	14
AT1G70600	14
AT1G41880	14
AT1G02360	15
AT1G17180	15
AT1G55990	15
AT5G37690	15
AT2G22510	15
AT4G38080	15
AT2G47200	15
AT5G09530	15
AT4G20390	15
AT4G37070	15
AT4G24130	15
AT2G21100	15
AT5G37740	15
AT1G68850	15
AT5G09480	15
AT1G21110	15
AT2G23540	15
AT4G28940	15
AT2G03200	15
AT1G78990	15
AT1G34670	15
AT3G21710	15
AT1G56320	15
AT5G58860	15
AT4G17215	15
AT5G41040	15
AT4G24140	15
AT5G13580	15
AT2G48130	15
AT5G44550	15
AT3G45710	15
AT2G48140	15
AT5G07475	15
AT5G12420	15
AT1G62570	15
AT5G09520	15
AT1G74460	15
AT3G52790	15
AT5G23190	15
AT2G35380	15
AT3G22620	15
AT4G36610	15
AT4G33610	15
AT4G17280	15
AT2G39460	16
AT4G18100	16
AT5G07090	16
AT1G04270	16
AT2G43650	17
AT2G31060	17
AT1G09560	18
AT3G07720	18
AT4G31940	18
AT3G12820	18
AT5G02780	18
AT5G04950	18
AT3G18560	18
AT1G01580	18
AT3G13610	18
AT1G74770	18
AT3G58810	18
AT4G19690	18
AT2G46750	18
AT3G21240	18
AT5G45070	18
AT4G27430	19
AT2G21380	19
AT5G26850	20
AT2G28620	20
AT5G60690	20
AT2G27040	20
AT1G12780	21
AT2G13360	21
AT4G25100	21
AT5G14780	21
AT4G16370	21
AT5G51720	21
AT2G42750	21
AT2G26980	21
AT4G13250	21
AT3G29240	21
AT5G22000	21
AT4G15780	21
AT2G29400	21
AT3G10770	21
AT1G29970	21
AT1G42970	21
AT3G26650	21
AT5G14740	21
AT2G31810	21
AT5G54080	21
AT5G10450	21
AT1G21680	21
AT3G17510	21
AT5G63195	21
AT1G13609	21
AT5G40850	21
AT3G55770	21
AT5G51010	21
AT1G64860	21
AT5G53450	21
AT5G05250	21
AT2G21330	21
AT1G58290	21
AT5G13370	21
AT5G53160	21
AT5G13740	21
AT3G14420	21
AT3G07870	21
AT2G44490	21
AT4G34138	21
AT2G36900	21
AT3G14660	21
AT5G67330	21
AT5G65010	21
AT1G64980	21
AT1G70660	21
AT2G40300	21
AT2G02710	21
AT1G47395	21
AT5G26200	21
AT4G35770	21
AT3G56360	21
AT5G16110	21
AT4G20070	21
AT2G14247	21
AT1G54740	21
AT1G23310	21
AT4G19410	21
AT2G30766	21
AT1G68010	21
AT2G29340	21
AT3G18290	21
AT2G15620	21
AT5G67370	21
AT3G47640	21
AT5G47560	21
AT2G28840	21
AT2G43820	21
AT2G41240	21
AT3G60300	21
AT1G77760	21
AT4G04770	21
AT4G34350	21
AT5G17170	21
AT3G48990	21
AT5G01740	21
AT5G19330	21
AT5G51970	21
AT1G47400	21
AT2G05920	22
AT3G23750	22
AT5G07440	23
AT5G61820	23
AT5G64260	23
AT3G48530	23
AT1G60960	23
AT1G68140	23
AT5G48000	24
AT4G37410	24
AT5G47990	24
AT1G73330	24
AT1G14960	24
AT5G26260	24
AT5G48010	24
AT3G20370	24
AT3G16400	24
AT5G40690	24
AT1G45145	24
AT1G66800	24
AT3G15950	24
AT5G15180	24
AT3G25820	24
AT1G20440	24
AT4G15610	24
AT3G45070	24
AT4G37010	24
AT3G06390	24
AT1G64590	24
AT2G31570	24
AT5G19230	24
AT3G16420	24
AT1G05340	24
AT3G46700	24
AT5G42250	24
AT3G61990	24
AT5G44610	24
AT1G09740	24
AT1G13420	24
AT3G57020	24
AT1G70850	24
AT2G01520	24
AT3G29250	24
AT4G35160	24
AT3G16430	24
AT5G40730	24
AT1G32170	24
AT1G14120	24
AT1G17190	24
AT1G21100	24
AT2G37130	24
AT4G11320	24
AT2G17420	24
AT3G16460	24
AT2G01530	24
AT5G16250	25
AT2G37080	25
AT1G11600	25
AT3G55660	25
AT4G23800	25
AT1G08560	25
AT3G02120	25
AT3G53190	25
AT4G37750	25
AT4G03100	25
AT3G08770	25
AT1G02730	25
AT5G25090	25
AT5G23940	25
AT3G02640	25
AT2G26330	25
AT5G48480	25
AT4G29030	25
AT2G29550	25
AT1G66250	25
AT5G45670	25
AT2G25060	25
AT4G33270	25
AT3G52110	25
AT1G11860	26
AT3G54050	26
AT1G15980	26
AT5G66190	26
AT2G31890	27
AT1G12770	27
AT3G06930	28
AT5G27540	28
AT2G38650	28
AT5G58570	29
AT2G38170	29
AT4G33220	30
AT1G04040	30
AT5G39830	31
AT5G62790	31
AT1G67750	32
AT2G23010	32
AT2G27385	32
AT2G23600	32
AT1G24530	32
AT4G30650	32
AT2G39570	32
AT1G68530	32
AT5G61590	32
AT1G25560	32
AT3G51600	32
AT1G55450	32
AT1G62380	32
AT1G68600	32
AT2G06850	32
AT2G38310	32
AT1G72430	32
AT3G59010	32
AT2G30600	32
AT5G64572	32
AT2G30010	32
AT1G51140	32
AT1G69760	32
AT4G21870	32
AT2G01850	32
AT4G15620	32
AT4G18205	32
AT1G31690	32
AT2G42540	32
AT2G31010	32
AT1G78830	32
AT4G22690	32
AT4G11460	32
AT1G78850	32
AT1G22570	32
AT5G15970	32
AT5G19120	32
AT1G22400	32
AT5G54710	32
AT1G29395	32
AT4G27300	32
AT1G76160	32
AT3G11410	32
AT5G44130	32
AT1G78680	32
AT4G26790	32
AT5G46690	32
AT2G45180	32
AT1G65900	32
AT1G69690	32
AT3G57520	32
AT2G42530	32
AT2G26440	32
AT5G64570	32
AT1G64970	32
AT1G54040	32
AT2G43535	33
AT4G04830	33
AT3G26070	34
AT2G34860	34
AT2G33830	35
AT3G15450	35
AT3G22380	36
AT4G38350	36
AT2G42880	36
AT1G15130	36
AT2G35050	36
AT2G43160	36
AT1G12360	36
AT4G36760	36
AT5G13030	36
AT1G15690	36
AT4G03080	36
AT4G36690	36
AT1G27430	36
AT5G10470	36
AT5G65750	36
AT3G51550	36
AT5G15680	36
AT4G35830	36
AT3G44480	36
AT5G16210	36
AT1G61180	36
AT1G06410	36
AT2G39340	36
AT3G03300	36
ATCG00270	37
ATCG00120	37
ATCG00490	37
ATCG00330	37
ATCG00340	37
ATMG00020	37
ATCG00350	37
AT2G07732	37
ATCG00680	37
ATMG01390	37
ATCG00280	37
ATCG00720	37
AT5G59330	38
AT1G55010	38
AT1G10760	39
AT5G26570	39
AT5G02960	40
AT5G27850	40
AT5G65630	41
AT1G45000	41
AT2G25800	42
AT1G30360	42
AT3G57410	42
AT4G22870	43
AT2G23000	43
AT5G17220	43
AT4G22880	43
AT5G54060	43
AT5G42800	43
AT3G29590	43
AT4G14090	43
AT2G28800	44
AT5G38520	44
AT1G12410	44
AT4G35450	44
AT3G05560	45
AT3G04840	45
AT5G45775	46
AT2G44120	46
AT5G02840	47
AT3G02690	47
AT5G48850	48
AT3G49570	48
AT5G24660	48
AT4G35890	49
AT2G18790	49
AT3G09260	50
AT3G16450	50
AT1G66940	51
AT2G47240	51
AT2G34070	52
AT4G33540	52
AT3G23190	53
AT1G74660	53
AT5G02830	54
AT2G30390	54
AT1G09780	55
AT2G36530	55
AT1G58520	56
AT5G41460	56
AT4G39800	56
AT3G46970	57
AT2G40840	57
AT1G56200	58
AT5G28840	58
AT4G22505	59
AT1G28710	59
AT5G38940	59
AT5G38930	59
AT4G22490	59
AT4G22485	59
AT3G05727	59
AT4G30140	59
AT1G75120	59
AT2G34190	60
AT1G18370	60
AT4G34881	61
AT5G67380	61
AT3G17390	62
AT4G12730	62
AT3G11700	62
AT5G16130	63
AT3G49010	63
AT1G06360	64
AT1G60590	64
AT3G15570	64
AT1G03630	64
AT1G76100	64
AT1G10640	64
AT2G21370	64
AT1G56280	65
AT5G21020	65
AT4G33070	66
AT3G27220	66
AT1G77120	66
AT3G02550	66
AT2G16060	66
AT1G43800	66
AT5G39740	67
AT3G48930	67
AT3G53020	67
AT5G22630	68
AT1G17745	68
AT3G27380	69
AT4G25400	69
AT2G32060	70
AT5G20160	70
AT2G27840	70
AT2G19750	70
AT3G23390	70
AT5G59850	70
AT5G10400	71
AT5G59690	71
AT5G59910	71
AT5G59870	71
AT3G45930	71
AT1G07790	71
AT1G07660	71
AT4G27230	71
AT1G67740	72
AT3G56940	72
AT1G30600	73
AT3G22780	73
AT1G47600	74
AT1G51470	74
AT2G29210	75
AT1G63700	75
AT5G42310	76
AT5G35170	76
AT1G62180	77
AT4G21990	77
AT3G56200	77
AT4G08850	78
AT1G59870	78
AT4G38550	78
AT1G02850	79
AT1G01720	79
AT1G72680	79
AT4G30270	79
AT4G24220	79
AT4G38540	79
AT4G15760	79
AT1G05560	79
AT1G05000	79
AT1G22500	79
AT5G09670	80
AT5G09672	80
AT2G37170	81
AT4G30460	81
AT2G18370	82
AT5G63560	82
AT3G58550	82
AT5G24690	83
AT4G17040	83
AT1G08640	84
AT3G52380	84
AT3G46280	85
AT3G09940	85
AT1G80280	86
AT3G23820	86
AT4G26542	86
AT5G55730	86
AT2G45470	86
AT3G52890	87
AT1G15940	87
AT2G40113	88
AT3G24020	88
AT1G66280	89
AT1G54000	89
AT4G21600	89
AT2G27710	90
AT3G05590	90
AT1G66270	91
AT4G29690	91
AT5G05500	92
AT5G57625	92
AT2G39420	93
AT2G46140	93
AT3G25930	94
AT4G11600	94
ATCG00130	95
ATCG00540	95
AT5G50740	96
AT5G20740	96
AT1G35720	97
AT1G22300	97
AT4G35090	98
AT1G60140	98
AT1G21000	98
AT5G16880	99
AT3G25150	99
AT4G24520	99
AT1G25440	100
AT4G12980	100
AT3G22240	101
AT3G09270	101
AT4G35060	101
AT4G01050	102
AT1G67280	102
AT4G28660	103
AT1G67700	103
AT3G50000	104
AT1G13450	104
AT3G51080	105
AT2G22670	105
AT5G61410	106
AT3G61870	106
AT4G29270	107
AT1G06640	107
AT1G08920	107
AT5G23430	108
AT5G48385	108
AT1G52050	109
AT5G60530	109
AT1G52070	109
AT1G52060	109
AT1G72970	110
AT3G04290	110
AT5G45950	110
AT4G31700	111
AT5G56710	111
AT3G07470	112
AT3G07460	112
AT1G61100	113
AT3G05900	113
AT5G23120	114
AT1G71500	114
AT5G51110	114
AT1G70760	115
AT1G22850	115
AT3G15900	115
AT4G22510	116
AT4G22520	116
AT4G22517	116
AT4G22513	116
AT5G63970	117
AT1G27140	117
AT5G48600	118
AT3G23890	118
AT1G62980	119
AT5G14330	119
AT5G59750	120
AT4G18740	120
AT5G41770	121
AT3G15000	121
AT4G36810	122
AT2G32480	122
AT3G23940	123
AT3G27740	123
AT3G58610	123
AT2G44790	124
AT4G15160	124
AT1G26460	125
AT1G64650	125
AT1G72410	126
AT1G06230	126
AT1G77180	126
AT1G08680	126
AT4G37460	126
AT3G01540	126
AT1G78920	126
AT1G74050	127
AT1G08360	127
AT3G56980	128
AT3G56970	128
AT2G20580	129
AT5G63840	129
AT5G05440	130
AT2G40330	130
AT3G24170	131
AT3G02360	131
AT1G50660	132
AT3G61130	132
AT4G09650	133
AT1G12900	133
AT4G21280	133
AT3G57050	134
AT1G74920	134
AT4G34670	135
AT2G41840	135
AT1G72370	135
AT1G09340	136
AT3G55800	136
AT1G06570	137
AT5G14390	137
AT4G38660	138
AT3G17840	138
AT1G29150	139
AT4G27080	139
AT4G02530	140
AT4G34190	140
AT2G01250	141
AT2G47115	141
AT4G37610	142
AT3G15630	142
AT2G34750	143
AT1G12910	143
AT2G34250	144
AT3G47780	144
AT2G47700	145
AT2G41560	145
AT3G06420	146
AT2G29490	146
AT4G16690	147
AT5G53970	147
AT5G01800	148
AT4G38920	148
AT3G07110	149
AT4G29410	149
AT1G01050	150
AT2G46900	150
AT1G21500	151
AT1G03130	151
AT1G04080	152
AT2G25970	152

## Sheet: TableS2
module	GO ID	p-value	corrected p-value	GO	number (percentage) in module	percentage GO in background
0	GO:0071840	4.41858e-21	1.13646e-17	cellular component organization or biogenesis	91 (27.24550898203593%)	0.109861
0	GO:0032502	1.27839e-18	3.28803e-15	developmental process	87 (26.047904191616766%)	0.117914
0	GO:0016043	4.04345e-18	1.03998e-14	cellular component organization	91 (27.24550898203593%)	0.101042
0	GO:0022414	4.59012e-18	1.18058e-14	reproductive process	66 (19.760479041916167%)	0.0644852
0	GO:0000003	6.15791e-18	1.58381e-14	reproduction	0 (0.0%)	0.00095865
0	GO:0032991	1.30417e-16	3.35433e-13	macromolecular complex	100 (29.940119760479043%)	0.129098
0	GO:0005488	1.39022e-16	3.57565e-13	binding	205 (61.377245508982035%)	0.460408
0	GO:0046907	2.10715e-16	5.41959e-13	intracellular transport	41 (12.275449101796408%)	0.0246693
0	GO:0032501	4.67974e-16	1.20363e-12	multicellular organismal process	58 (17.365269461077844%)	0.0770116
0	GO:0051649	4.72811e-16	1.21607e-12	establishment of localization in cell	41 (12.275449101796408%)	0.0253723
0	GO:0005829	5.41657e-16	1.39314e-12	cytosol	40 (11.976047904191617%)	0.0446092
0	GO:0048475	6.331e-14	1.62833e-10	coated membrane	0 (0.0%)	0
0	GO:0030117	1.30447e-13	3.35511e-10	membrane coat	8 (2.395209580838323%)	0.00210903
0	GO:0044767	1.19289e-12	3.0681e-09	single-organism developmental process	80 (23.952095808383234%)	0.10379
0	GO:0040007	1.85397e-12	4.76841e-09	growth	31 (9.281437125748504%)	0.0183422
0	GO:0048519	3.6507e-12	9.3896e-09	negative regulation of biological process	40 (11.976047904191617%)	0.0392407
0	GO:0055044	9.14569e-12	2.35227e-08	symplast	0 (0.0%)	0
0	GO:0030054	9.14569e-12	2.35227e-08	cell junction	1 (0.2994011976047904%)	0.00332332
0	GO:0006886	1.03857e-11	2.67121e-08	intracellular protein transport	27 (8.083832335329342%)	0.0184061
0	GO:0012505	1.43338e-11	3.68665e-08	endomembrane system	1 (0.2994011976047904%)	0.00198121
0	GO:0051641	1.44483e-11	3.71609e-08	cellular localization	44 (13.173652694610778%)	0.0293986
0	GO:0050789	1.76197e-11	4.53179e-08	regulation of biological process	113 (33.83233532934132%)	0.209177
0	GO:0005634	2.18239e-11	5.61312e-08	nucleus	85 (25.449101796407184%)	0.153001
0	GO:0009892	2.92278e-11	7.5174e-08	negative regulation of metabolic process	29 (8.682634730538922%)	0.0230715
0	GO:0065007	3.22338e-11	8.29052e-08	biological regulation	117 (35.02994011976048%)	0.227392
0	GO:0031410	5.20162e-11	1.33786e-07	cytoplasmic vesicle	19 (5.688622754491018%)	0.0211542
0	GO:0044702	6.29082e-11	1.618e-07	single organism reproductive process	51 (15.269461077844312%)	0.0489551
0	GO:0097708	1.29737e-10	3.33683e-07	intracellular vesicle	19 (5.688622754491018%)	0.0212181
0	GO:0016192	1.37632e-10	3.53989e-07	vesicle-mediated transport	33 (9.880239520958083%)	0.0173196
0	GO:0044707	1.99395e-10	5.12844e-07	single-multicellular organism process	58 (17.365269461077844%)	0.0769477
0	GO:0009987	4.89893e-10	1.26e-06	cellular process	193 (57.78443113772455%)	0.480539
0	GO:0031982	6.57096e-10	1.69005e-06	vesicle	19 (5.688622754491018%)	0.0217933
0	GO:0048518	1.58026e-09	4.06444e-06	positive regulation of biological process	37 (11.077844311377245%)	0.0364926
0	GO:0044464	4.31031e-09	1.10861e-05	cell part	233 (69.76047904191617%)	0.536652
0	GO:0005623	5.12534e-09	1.31824e-05	cell	1 (0.2994011976047904%)	0.0044737
0	GO:0016049	1.08284e-08	2.78506e-05	cell growth	24 (7.18562874251497%)	0.0147632
0	GO:0051179	1.97468e-08	5.07887e-05	localization	67 (20.059880239520957%)	0.107944
0	GO:0044433	3.28864e-08	8.45839e-05	cytoplasmic vesicle part	21 (6.287425149700598%)	0.0122707
0	GO:0043226	3.52817e-08	9.07445e-05	organelle	161 (48.203592814371255%)	0.350994
0	GO:0010629	4.22744e-08	0.00010873	negative regulation of gene expression	23 (6.88622754491018%)	0.0170001
0	GO:0036464	5.50509e-08	0.000141591	cytoplasmic ribonucleoprotein granule	10 (2.9940119760479043%)	0.00293986
0	GO:0010605	9.48699e-08	0.000244005	negative regulation of macromolecule metabolic process	26 (7.7844311377245505%)	0.0206429
0	GO:0044699	1.0438e-07	0.000268465	single-organism process	137 (41.01796407185629%)	0.321467
0	GO:0030119	1.18638e-07	0.000305137	AP-type membrane coat adaptor complex	7 (2.095808383233533%)	0.00108647
0	GO:0031324	1.26973e-07	0.000326575	negative regulation of cellular metabolic process	21 (6.287425149700598%)	0.0154662
0	GO:0030276	1.4584e-07	0.000375102	clathrin binding	9 (2.694610778443114%)	0.00153384
0	GO:0031327	1.99893e-07	0.000514124	negative regulation of cellular biosynthetic process	17 (5.089820359281437%)	0.0119512
0	GO:0051172	2.08677e-07	0.000536718	negative regulation of nitrogen compound metabolic process	17 (5.089820359281437%)	0.0119512
0	GO:0009890	2.29487e-07	0.000590239	negative regulation of biosynthetic process	17 (5.089820359281437%)	0.0122068
0	GO:0044431	2.3844e-07	0.000613269	Golgi apparatus part	33 (9.880239520958083%)	0.0299099
0	GO:0012506	3.21412e-07	0.000826672	vesicle membrane	5 (1.4970059880239521%)	0.00287595
0	GO:2000113	3.354e-07	0.00086265	negative regulation of cellular macromolecule biosynthetic process	17 (5.089820359281437%)	0.0102256
0	GO:0005886	3.9828e-07	0.00102438	plasma membrane	22 (6.586826347305389%)	0.0507446
0	GO:0005794	4.33913e-07	0.00111602	Golgi apparatus	20 (5.9880239520958085%)	0.026267
0	GO:0048523	7.81138e-07	0.00200909	negative regulation of cellular process	27 (8.083832335329342%)	0.024158
0	GO:0035770	8.00028e-07	0.00205767	ribonucleoprotein granule	10 (2.9940119760479043%)	0.00293986
0	GO:0006913	1.02504e-06	0.00263641	nucleocytoplasmic transport	12 (3.592814371257485%)	0.00517671
0	GO:0030662	1.84934e-06	0.00475651	coated vesicle membrane	3 (0.8982035928143712%)	0.00166166
0	GO:0016817	1.90043e-06	0.00488789	hydrolase activity, acting on acid anhydrides	35 (10.479041916167665%)	0.0363009
0	GO:0015833	1.91383e-06	0.00492236	peptide transport	33 (9.880239520958083%)	0.034831
0	GO:0005773	2.28598e-06	0.00587955	vacuole	2 (0.5988023952095808%)	0.00901131
0	GO:0010558	3.53833e-06	0.00910059	negative regulation of macromolecule biosynthetic process	17 (5.089820359281437%)	0.0109925
0	GO:0022402	3.70792e-06	0.00953676	cell cycle process	20 (5.9880239520958085%)	0.0146354
0	GO:0043170	4.23963e-06	0.0109043	macromolecule metabolic process	116 (34.73053892215569%)	0.260881
0	GO:0048522	4.63258e-06	0.011915	positive regulation of cellular process	29 (8.682634730538922%)	0.0263309
0	GO:0019222	6.01067e-06	0.0154594	regulation of metabolic process	67 (20.059880239520957%)	0.120854
0	GO:0006888	7.48709e-06	0.0192568	ER to Golgi vesicle-mediated transport	7 (2.095808383233533%)	0.00262031
0	GO:0071704	7.48852e-06	0.0192605	organic substance metabolic process	133 (39.82035928143713%)	0.373234
0	GO:0045184	7.59382e-06	0.0195313	establishment of protein localization	33 (9.880239520958083%)	0.0329776
0	GO:0003682	9.68216e-06	0.0249025	chromatin binding	13 (3.8922155688622753%)	0.00658273
0	GO:0005643	9.71436e-06	0.0249853	nuclear pore	6 (1.7964071856287425%)	0.00249249
0	GO:0071944	1.41789e-05	0.0364681	cell periphery	0 (0.0%)	0.00102256
0	GO:0005515	1.61287e-05	0.041483	protein binding	112 (33.532934131736525%)	0.173388
0	GO:0040029	1.68068e-05	0.0432271	regulation of gene expression, epigenetic	11 (3.2934131736526946%)	0.00549626
1	GO:0019758	5.18945e-22	2.39753e-19	glycosinolate biosynthetic process	12 (63.1578947368421%)	0.00223685
1	GO:0016143	4.9971e-21	2.30866e-18	S-glycoside metabolic process	12 (63.1578947368421%)	0.00524062
1	GO:0044272	2.18371e-19	1.00888e-16	sulfur compound biosynthetic process	13 (68.42105263157895%)	0.00875567
1	GO:1901659	3.12775e-18	1.44502e-15	glycosyl compound biosynthetic process	12 (63.1578947368421%)	0.0044737
1	GO:0019757	1.18908e-17	5.49357e-15	glycosinolate metabolic process	12 (63.1578947368421%)	0.00524062
1	GO:0006790	1.65533e-17	7.64763e-15	sulfur compound metabolic process	13 (68.42105263157895%)	0.016361
1	GO:0019748	1.82747e-15	8.4429e-13	secondary metabolic process	14 (73.6842105263158%)	0.017767
1	GO:1901657	4.88068e-15	2.25488e-12	glycosyl compound metabolic process	12 (63.1578947368421%)	0.0111843
1	GO:1901135	1.44928e-14	6.69567e-12	carbohydrate derivative metabolic process	12 (63.1578947368421%)	0.0306129
1	GO:1901137	1.68628e-14	7.7906e-12	carbohydrate derivative biosynthetic process	12 (63.1578947368421%)	0.0139963
1	GO:0006082	5.37966e-13	2.4854e-10	organic acid metabolic process	14 (73.6842105263158%)	0.054004
1	GO:0016144	5.2978e-12	2.44758e-09	S-glycoside biosynthetic process	12 (63.1578947368421%)	0.00223685
1	GO:0044550	6.77862e-11	3.13172e-08	secondary metabolite biosynthetic process	12 (63.1578947368421%)	0.0108647
1	GO:1901564	2.76386e-10	1.27691e-07	organonitrogen compound metabolic process	14 (73.6842105263158%)	0.0808462
1	GO:1901566	2.02458e-08	9.35357e-06	organonitrogen compound biosynthetic process	14 (73.6842105263158%)	0.054707
1	GO:0044710	3.3035e-08	1.52622e-05	single-organism metabolic process	16 (84.21052631578948%)	0.169298
1	GO:0044763	7.09403e-08	3.27744e-05	single-organism cellular process	17 (89.47368421052632%)	0.199719
1	GO:0044711	1.51401e-07	6.99473e-05	single-organism biosynthetic process	14 (73.6842105263158%)	0.0772033
1	GO:0009625	4.88474e-07	0.000225675	response to insect	4 (21.05263157894737%)	0.0012782
1	GO:0019761	4.29066e-06	0.00198229	glucosinolate biosynthetic process	12 (63.1578947368421%)	0.00223685
1	GO:0006520	5.32588e-06	0.00246056	cellular amino acid metabolic process	7 (36.8421052631579%)	0.0214738
1	GO:0044699	1.80852e-05	0.00835537	single-organism process	17 (89.47368421052632%)	0.321467
1	GO:0008152	3.87827e-05	0.0179176	metabolic process	18 (94.73684210526316%)	0.43037
1	GO:1901576	4.99556e-05	0.0230795	organic substance biosynthetic process	15 (78.94736842105263%)	0.175369
2	GO:0072521	5.37043e-17	9.63993e-14	purine-containing compound metabolic process	20 (13.333333333333334%)	0.0108647
2	GO:0006091	1.9196e-16	3.44568e-13	generation of precursor metabolites and energy	20 (13.333333333333334%)	0.0131655
2	GO:1901135	1.07837e-14	1.93568e-11	carbohydrate derivative metabolic process	27 (18.0%)	0.0306129
2	GO:0072524	1.47295e-14	2.64394e-11	pyridine-containing compound metabolic process	17 (11.333333333333334%)	0.00671055
2	GO:0019637	1.4023e-13	2.51712e-10	organophosphate metabolic process	25 (16.666666666666668%)	0.0263309
2	GO:0004618	2.02051e-13	3.62682e-10	phosphoglycerate kinase activity	1 (0.6666666666666666%)	0.00019173
2	GO:0016774	1.21497e-12	2.18087e-09	phosphotransferase activity, carboxyl group as acceptor	1 (0.6666666666666666%)	0.00076692
2	GO:0019693	1.45606e-12	2.61362e-09	ribose phosphate metabolic process	21 (14.0%)	0.0107369
2	GO:0055086	7.97424e-12	1.43138e-08	nucleobase-containing small molecule metabolic process	22 (14.666666666666666%)	0.0183422
2	GO:0003824	1.00698e-11	1.80753e-08	catalytic activity	96 (64.0%)	0.375855
2	GO:0006753	3.45579e-11	6.20313e-08	nucleoside phosphate metabolic process	22 (14.666666666666666%)	0.014891
2	GO:0071944	4.10492e-11	7.36834e-08	cell periphery	0 (0.0%)	0.00102256
2	GO:0005975	1.53453e-10	2.75448e-07	carbohydrate metabolic process	30 (20.0%)	0.0409024
2	GO:0051186	3.39973e-10	6.10251e-07	cofactor metabolic process	21 (14.0%)	0.0201956
2	GO:0016903	3.91958e-10	7.03564e-07	oxidoreductase activity, acting on the aldehyde or oxo group of donors	3 (2.0%)	0.00409024
2	GO:0044710	5.42388e-10	9.73586e-07	single-organism metabolic process	61 (40.666666666666664%)	0.169298
2	GO:0006090	1.0241e-09	1.83826e-06	pyruvate metabolic process	15 (10.0%)	0.00466543
2	GO:0046939	1.5634e-09	2.8063e-06	nucleotide phosphorylation	15 (10.0%)	0.00421806
2	GO:0044763	2.27993e-09	4.09247e-06	single-organism cellular process	68 (45.333333333333336%)	0.199719
2	GO:0055044	2.61201e-09	4.68856e-06	symplast	0 (0.0%)	0
2	GO:0030054	2.61201e-09	4.68856e-06	cell junction	0 (0.0%)	0.00332332
2	GO:0006793	3.16747e-09	5.6856e-06	phosphorus metabolic process	36 (24.0%)	0.0711318
2	GO:0005886	5.76726e-09	1.03522e-05	plasma membrane	14 (9.333333333333334%)	0.0507446
2	GO:0016020	1.03999e-08	1.86678e-05	membrane	39 (26.0%)	0.165399
2	GO:0044444	1.35307e-08	2.42876e-05	cytoplasmic part	84 (56.0%)	0.30517
2	GO:0044724	2.76675e-08	4.96632e-05	single-organism carbohydrate catabolic process	15 (10.0%)	0.00504889
2	GO:0006082	2.95689e-08	5.30762e-05	organic acid metabolic process	31 (20.666666666666668%)	0.054004
2	GO:0031090	4.08063e-08	7.32474e-05	organelle membrane	19 (12.666666666666666%)	0.0633987
2	GO:0016820	5.76432e-08	0.00010347	hydrolase activity, acting on acid anhydrides, catalyzing transmembrane movement of substances	14 (9.333333333333334%)	0.00818048
2	GO:1901265	1.05684e-07	0.000189703	nucleoside phosphate binding	41 (27.333333333333332%)	0.135234
2	GO:0044723	2.17367e-07	0.000390173	single-organism carbohydrate metabolic process	26 (17.333333333333332%)	0.0242219
2	GO:1901575	2.44824e-07	0.000439459	organic substance catabolic process	25 (16.666666666666668%)	0.0520228
2	GO:1990204	4.94016e-07	0.000886758	oxidoreductase complex	10 (6.666666666666667%)	0.00779702
2	GO:0006099	5.92319e-07	0.00106321	tricarboxylic acid cycle	7 (4.666666666666667%)	0.00262031
2	GO:0044422	8.06466e-07	0.00144761	organelle part	55 (36.666666666666664%)	0.214802
2	GO:0016052	8.23763e-07	0.00147865	carbohydrate catabolic process	16 (10.666666666666666%)	0.00971432
2	GO:0090662	9.18068e-07	0.00164793	ATP hydrolysis coupled transmembrane transport	1 (0.6666666666666666%)	0.00166166
2	GO:0016829	9.21233e-07	0.00165361	lyase activity	6 (4.0%)	0.0171279
2	GO:0019829	1.16098e-06	0.00208396	cation-transporting ATPase activity	9 (6.0%)	0.00389851
2	GO:0009141	1.43283e-06	0.00257194	nucleoside triphosphate metabolic process	20 (13.333333333333334%)	0.00709401
2	GO:0000275	1.76913e-06	0.00317559	mitochondrial proton-transporting ATP synthase complex, catalytic core F(1)	4 (2.6666666666666665%)	0.00038346
2	GO:0016853	2.28976e-06	0.00411012	isomerase activity	4 (2.6666666666666665%)	0.0145076
2	GO:0051179	2.55404e-06	0.0045845	localization	34 (22.666666666666668%)	0.107944
2	GO:0005829	3.21863e-06	0.00577744	cytosol	17 (11.333333333333334%)	0.0446092
2	GO:0044429	3.30341e-06	0.00592962	mitochondrial part	18 (12.0%)	0.0242219
2	GO:0009056	3.91775e-06	0.00703236	catabolic process	25 (16.666666666666668%)	0.0616093
2	GO:0005737	4.23005e-06	0.00759293	cytoplasm	8 (5.333333333333333%)	0.0699815
2	GO:0016866	6.30309e-06	0.0113141	intramolecular transferase activity	1 (0.6666666666666666%)	0.00262031
2	GO:0044281	6.84433e-06	0.0122856	small molecule metabolic process	44 (29.333333333333332%)	0.0779063
2	GO:0045261	7.36281e-06	0.0132162	proton-transporting ATP synthase complex, catalytic core F(1)	4 (2.6666666666666665%)	0.00083083
2	GO:0043167	7.44537e-06	0.0133644	ion binding	69 (46.0%)	0.243881
2	GO:0031982	7.4721e-06	0.0134124	vesicle	10 (6.666666666666667%)	0.0217933
2	GO:0044699	7.78899e-06	0.0139812	single-organism process	84 (56.0%)	0.321467
2	GO:0044446	8.34261e-06	0.014975	intracellular organelle part	55 (36.666666666666664%)	0.214162
2	GO:0044264	1.08523e-05	0.0194799	cellular polysaccharide metabolic process	9 (6.0%)	0.0116955
2	GO:0022853	1.26913e-05	0.0227809	active ion transmembrane transporter activity	10 (6.666666666666667%)	0.0051128
2	GO:0097708	1.82268e-05	0.0327172	intracellular vesicle	10 (6.666666666666667%)	0.0212181
2	GO:0015980	2.01203e-05	0.0361159	energy derivation by oxidation of organic compounds	3 (2.0%)	0.00262031
2	GO:0005773	2.1609e-05	0.0387882	vacuole	3 (2.0%)	0.00901131
2	GO:1901137	2.23364e-05	0.0400938	carbohydrate derivative biosynthetic process	9 (6.0%)	0.0139963
2	GO:0030312	2.34237e-05	0.0420456	external encapsulating structure	10 (6.666666666666667%)	0.0146354
4	GO:0071944	1.74952e-18	2.87446e-15	cell periphery	1 (0.5714285714285714%)	0.00102256
4	GO:0005576	8.66921e-18	1.42435e-14	extracellular region	35 (20.0%)	0.0307407
4	GO:0030312	2.24209e-17	3.68375e-14	external encapsulating structure	15 (8.571428571428571%)	0.0146354
4	GO:0005886	1.55998e-11	2.56305e-08	plasma membrane	26 (14.857142857142858%)	0.0507446
4	GO:0050896	1.94021e-10	3.18776e-07	response to stimulus	75 (42.857142857142854%)	0.207068
4	GO:0005773	4.16192e-10	6.83804e-07	vacuole	4 (2.2857142857142856%)	0.00901131
4	GO:0005788	8.0472e-10	1.32215e-06	endoplasmic reticulum lumen	9 (5.142857142857143%)	0.0019173
4	GO:0003824	8.35829e-10	1.37327e-06	catalytic activity	107 (61.142857142857146%)	0.375855
4	GO:0005783	1.25165e-09	2.05647e-06	endoplasmic reticulum	22 (12.571428571428571%)	0.0356618
4	GO:0098754	2.27866e-09	3.74383e-06	detoxification	1 (0.5714285714285714%)	0.00115038
4	GO:0016209	7.4616e-09	1.22594e-05	antioxidant activity	13 (7.428571428571429%)	0.00856394
4	GO:1990748	2.79473e-08	4.59174e-05	cellular detoxification	0 (0.0%)	0.00070301
4	GO:0055044	4.54026e-08	7.45965e-05	symplast	0 (0.0%)	0
4	GO:0030054	4.54026e-08	7.45965e-05	cell junction	1 (0.5714285714285714%)	0.00332332
4	GO:0016020	1.4726e-07	0.000241948	membrane	46 (26.285714285714285%)	0.165399
4	GO:0016491	1.7554e-07	0.000288412	oxidoreductase activity	41 (23.428571428571427%)	0.0635905
4	GO:0072593	4.87631e-07	0.000801177	reactive oxygen species metabolic process	11 (6.285714285714286%)	0.00613536
4	GO:0045229	4.94455e-07	0.00081239	external encapsulating structure organization	15 (8.571428571428571%)	0.0171918
4	GO:0046906	5.59226e-07	0.000918808	tetrapyrrole binding	13 (7.428571428571429%)	0.014188
4	GO:0044432	9.3655e-07	0.00153875	endoplasmic reticulum part	14 (8.0%)	0.022752
4	GO:0042744	1.18474e-06	0.00194652	hydrogen peroxide catabolic process	10 (5.714285714285714%)	0.00370678
4	GO:0012505	2.13639e-06	0.00351009	endomembrane system	0 (0.0%)	0.00198121
4	GO:0034976	2.18636e-06	0.00359219	response to endoplasmic reticulum stress	8 (4.571428571428571%)	0.00377069
4	GO:0034329	2.39468e-06	0.00393445	cell junction assembly	3 (1.7142857142857142%)	0.00025564
4	GO:0044462	2.98621e-06	0.00490635	external encapsulating structure part	4 (2.2857142857142856%)	0.0006391
4	GO:0044699	4.34775e-06	0.00714336	single-organism process	91 (52.0%)	0.321467
4	GO:0009636	9.21177e-06	0.0151349	response to toxic substance	3 (1.7142857142857142%)	0.00402633
4	GO:0044710	1.16577e-05	0.0191536	single-organism metabolic process	63 (36.0%)	0.169298
4	GO:0016684	2.10985e-05	0.0346648	oxidoreductase activity, acting on peroxide as acceptor	13 (7.428571428571429%)	0.00587972
4	GO:0005737	2.32887e-05	0.0382633	cytoplasm	10 (5.714285714285714%)	0.0699815
4	GO:0044437	2.48881e-05	0.0408911	vacuolar part	4 (2.2857142857142856%)	0.0111843
5	GO:0034660	1.01016e-14	1.00006e-11	ncRNA metabolic process	23 (25.274725274725274%)	0.0141241
5	GO:0005829	1.63195e-14	1.61563e-11	cytosol	13 (14.285714285714286%)	0.0446092
5	GO:0044428	4.60546e-12	4.55941e-09	nuclear part	28 (30.76923076923077%)	0.0462709
5	GO:0031974	1.65408e-11	1.63754e-08	membrane-enclosed lumen	0 (0.0%)	0.0089474
5	GO:0043233	1.6743e-10	1.65756e-07	organelle lumen	0 (0.0%)	0.0089474
5	GO:0022613	1.80712e-10	1.78905e-07	ribonucleoprotein complex biogenesis	5 (5.4945054945054945%)	0.00773311
5	GO:0070013	5.89711e-10	5.83814e-07	intracellular organelle lumen	0 (0.0%)	0.0089474
5	GO:0006807	5.83455e-09	5.77621e-06	nitrogen compound metabolic process	41 (45.05494505494506%)	0.199144
5	GO:0034641	2.58371e-08	2.55788e-05	cellular nitrogen compound metabolic process	39 (42.857142857142854%)	0.177222
5	GO:0030684	3.15131e-08	3.1198e-05	preribosome	7 (7.6923076923076925%)	0.00178948
5	GO:0034455	3.7138e-08	3.67666e-05	t-UTP complex	0 (0.0%)	0
5	GO:0044085	4.96735e-08	4.91767e-05	cellular component biogenesis	5 (5.4945054945054945%)	0.0147632
5	GO:0006414	5.90632e-08	5.84726e-05	translational elongation	1 (1.098901098901099%)	0.00281204
5	GO:0005634	6.37763e-08	6.31385e-05	nucleus	22 (24.175824175824175%)	0.153001
5	GO:0010608	9.0621e-08	8.97148e-05	posttranscriptional regulation of gene expression	7 (7.6923076923076925%)	0.00786093
5	GO:0016874	1.83826e-07	0.000181988	ligase activity	11 (12.087912087912088%)	0.0129098
5	GO:1901566	2.77205e-07	0.000274433	organonitrogen compound biosynthetic process	6 (6.593406593406593%)	0.054707
5	GO:1901363	3.32513e-07	0.000329187	heterocyclic compound binding	56 (61.53846153846154%)	0.280118
5	GO:0010467	3.56265e-07	0.000352702	gene expression	0 (0.0%)	0
5	GO:0097159	3.76993e-07	0.000373223	organic cyclic compound binding	56 (61.53846153846154%)	0.280948
5	GO:0032991	5.8052e-07	0.000574715	macromolecular complex	31 (34.065934065934066%)	0.129098
5	GO:0003723	7.78931e-07	0.000771142	RNA binding	29 (31.86813186813187%)	0.0615453
5	GO:0043604	9.46932e-07	0.000937462	amide biosynthetic process	2 (2.197802197802198%)	0.0251805
5	GO:0036094	1.21544e-06	0.00120329	small molecule binding	38 (41.75824175824176%)	0.144692
5	GO:0005730	1.33122e-06	0.00131791	nucleolus	14 (15.384615384615385%)	0.00850003
5	GO:0005852	2.35954e-06	0.00233595	eukaryotic translation initiation factor 3 complex	4 (4.395604395604396%)	0.00083083
5	GO:0044452	2.70465e-06	0.0026776	nucleolar part	7 (7.6923076923076925%)	0.00210903
5	GO:0043228	2.92408e-06	0.00289484	non-membrane-bounded organelle	16 (17.582417582417584%)	0.0406468
5	GO:0006413	6.18135e-06	0.00611953	translational initiation	5 (5.4945054945054945%)	0.00460152
5	GO:0070545	6.45506e-06	0.00639051	PeBoW complex	3 (3.2967032967032965%)	0.00019173
5	GO:0043232	6.92182e-06	0.00685261	intracellular non-membrane-bounded organelle	16 (17.582417582417584%)	0.0406468
5	GO:0031369	7.01103e-06	0.00694092	translation initiation factor binding	3 (3.2967032967032965%)	0.0006391
5	GO:0006412	7.53623e-06	0.00746086	translation	2 (2.197802197802198%)	0.0224324
5	GO:0043038	1.68885e-05	0.0167196	amino acid activation	8 (8.791208791208792%)	0.00293986
5	GO:0006418	2.2684e-05	0.0224571	tRNA aminoacylation for protein translation	8 (8.791208791208792%)	0.00293986
5	GO:0006520	2.53537e-05	0.0251001	cellular amino acid metabolic process	12 (13.186813186813186%)	0.0214738
5	GO:0006139	3.24306e-05	0.0321063	nucleobase-containing compound metabolic process	38 (41.75824175824176%)	0.139324
5	GO:0005488	3.42205e-05	0.0338783	binding	62 (68.13186813186813%)	0.460408
5	GO:0006396	3.90668e-05	0.0386761	RNA processing	20 (21.978021978021978%)	0.0295903
5	GO:0030529	4.6171e-05	0.0457092	intracellular ribonucleoprotein complex	14 (15.384615384615385%)	0.0380265
6	GO:0044435	9.14497e-33	6.59352e-30	plastid part	16 (26.229508196721312%)	0.0522145
6	GO:0009536	8.50597e-31	6.13281e-28	plastid	19 (31.147540983606557%)	0.0569438
6	GO:0005198	6.73835e-28	4.85835e-25	structural molecule activity	29 (47.540983606557376%)	0.0285039
6	GO:0030529	5.32325e-27	3.83806e-24	intracellular ribonucleoprotein complex	32 (52.459016393442624%)	0.0380265
6	GO:0031975	1.27327e-25	9.18029e-23	envelope	1 (1.639344262295082%)	0.00933086
6	GO:0005840	1.5083e-25	1.08748e-22	ribosome	27 (44.26229508196721%)	0.0181504
6	GO:0044422	1.57696e-24	1.13699e-21	organelle part	30 (49.18032786885246%)	0.214802
6	GO:0006412	6.25796e-23	4.51199e-20	translation	31 (50.81967213114754%)	0.0224324
6	GO:0031967	8.43841e-23	6.08409e-20	organelle envelope	1 (1.639344262295082%)	0.00933086
6	GO:1901564	1.44133e-22	1.0392e-19	organonitrogen compound metabolic process	41 (67.21311475409836%)	0.0808462
6	GO:0044446	8.18435e-21	5.90092e-18	intracellular organelle part	30 (49.18032786885246%)	0.214162
6	GO:0032991	1.82318e-20	1.31452e-17	macromolecular complex	39 (63.9344262295082%)	0.129098
6	GO:1901566	9.64403e-20	6.95334e-17	organonitrogen compound biosynthetic process	40 (65.57377049180327%)	0.054707
6	GO:0019843	1.61498e-18	1.1644e-15	rRNA binding	20 (32.78688524590164%)	0.00556017
6	GO:0043232	1.27108e-17	9.16449e-15	intracellular non-membrane-bounded organelle	28 (45.90163934426229%)	0.0406468
6	GO:0006414	2.67586e-17	1.9293e-14	translational elongation	0 (0.0%)	0.00281204
6	GO:0043228	3.29298e-16	2.37424e-13	non-membrane-bounded organelle	28 (45.90163934426229%)	0.0406468
6	GO:0009579	2.17583e-15	1.56877e-12	thylakoid	4 (6.557377049180328%)	0.00389851
6	GO:0044444	1.67564e-14	1.20813e-11	cytoplasmic part	53 (86.88524590163935%)	0.30517
6	GO:0043603	1.98719e-14	1.43277e-11	cellular amide metabolic process	31 (50.81967213114754%)	0.0280565
6	GO:0044434	2.50121e-14	1.80337e-11	chloroplast part	11 (18.0327868852459%)	0.048316
6	GO:0044391	3.97353e-14	2.86491e-11	ribosomal subunit	20 (32.78688524590164%)	0.0174474
6	GO:0015995	2.3093e-13	1.665e-10	chlorophyll biosynthetic process	8 (13.114754098360656%)	0.00249249
6	GO:0043604	1.24933e-11	9.00768e-09	amide biosynthetic process	31 (50.81967213114754%)	0.0251805
6	GO:1990904	2.23664e-11	1.61262e-08	ribonucleoprotein complex	32 (52.459016393442624%)	0.0380265
6	GO:0044271	1.85168e-10	1.33506e-07	cellular nitrogen compound biosynthetic process	41 (67.21311475409836%)	0.11344
6	GO:0019538	2.0045e-10	1.44524e-07	protein metabolic process	35 (57.377049180327866%)	0.133188
6	GO:0000313	2.73289e-10	1.97041e-07	organellar ribosome	1 (1.639344262295082%)	0.00012782
6	GO:0042168	3.58654e-10	2.5859e-07	heme metabolic process	4 (6.557377049180328%)	0.00108647
6	GO:0005737	8.89388e-10	6.41249e-07	cytoplasm	1 (1.639344262295082%)	0.0699815
6	GO:0006783	2.04975e-09	1.47787e-06	heme biosynthetic process	4 (6.557377049180328%)	0.00095865
6	GO:0044267	2.52233e-09	1.8186e-06	cellular protein metabolic process	34 (55.73770491803279%)	0.1082
6	GO:0042440	3.87904e-09	2.79679e-06	pigment metabolic process	8 (13.114754098360656%)	0.00715792
6	GO:0006807	7.4806e-09	5.39352e-06	nitrogen compound metabolic process	42 (68.85245901639344%)	0.199144
6	GO:0003723	1.28525e-08	9.26663e-06	RNA binding	24 (39.34426229508197%)	0.0615453
6	GO:0009058	1.34617e-08	9.70589e-06	biosynthetic process	41 (67.21311475409836%)	0.185083
6	GO:1901576	2.25314e-08	1.62451e-05	organic substance biosynthetic process	41 (67.21311475409836%)	0.175369
6	GO:0009570	3.38622e-08	2.44146e-05	chloroplast stroma	4 (6.557377049180328%)	0.00977823
6	GO:0043226	6.82034e-08	4.91746e-05	organelle	46 (75.40983606557377%)	0.350994
6	GO:0044249	7.59701e-08	5.47744e-05	cellular biosynthetic process	41 (67.21311475409836%)	0.17032
6	GO:0009532	1.05855e-07	7.63215e-05	plastid stroma	4 (6.557377049180328%)	0.0102895
6	GO:0034641	2.08314e-07	0.000150194	cellular nitrogen compound metabolic process	41 (67.21311475409836%)	0.177222
6	GO:0033014	2.53116e-07	0.000182496	tetrapyrrole biosynthetic process	8 (13.114754098360656%)	0.00313159
6	GO:0033013	3.19044e-07	0.000230031	tetrapyrrole metabolic process	8 (13.114754098360656%)	0.00421806
6	GO:0010467	8.50144e-07	0.000612954	gene expression	0 (0.0%)	0
6	GO:0022613	1.03558e-06	0.000746652	ribonucleoprotein complex biogenesis	13 (21.311475409836067%)	0.00773311
6	GO:0009735	1.09971e-06	0.000792889	response to cytokinin	9 (14.754098360655737%)	0.0108647
6	GO:0031984	1.43861e-06	0.00103724	organelle subcompartment	4 (6.557377049180328%)	0.019173
6	GO:0071840	2.05674e-06	0.00148291	cellular component organization or biogenesis	22 (36.0655737704918%)	0.109861
6	GO:0009547	2.16596e-06	0.00156166	plastid ribosome	1 (1.639344262295082%)	0.00012782
6	GO:0006778	2.98629e-06	0.00215312	porphyrin-containing compound metabolic process	8 (13.114754098360656%)	0.00415415
6	GO:0009059	3.68605e-06	0.00265764	macromolecule biosynthetic process	32 (52.459016393442624%)	0.106474
6	GO:0008152	4.5595e-06	0.0032874	metabolic process	49 (80.32786885245902%)	0.43037
6	GO:0034645	6.24679e-06	0.00450394	cellular macromolecule biosynthetic process	31 (50.81967213114754%)	0.101361
6	GO:0006518	7.01165e-06	0.0050554	peptide metabolic process	31 (50.81967213114754%)	0.0242858
6	GO:0006779	7.11843e-06	0.00513239	porphyrin-containing compound biosynthetic process	8 (13.114754098360656%)	0.00293986
6	GO:0044237	9.11592e-06	0.00657258	cellular metabolic process	47 (77.04918032786885%)	0.357577
6	GO:0032544	2.67922e-05	0.0193172	plastid translation	4 (6.557377049180328%)	0.00076692
6	GO:0044436	3.00514e-05	0.0216671	thylakoid part	6 (9.836065573770492%)	0.0253084
6	GO:0034357	3.37587e-05	0.02434	photosynthetic membrane	6 (9.836065573770492%)	0.0217933
6	GO:0009987	3.68225e-05	0.026549	cellular process	49 (80.32786885245902%)	0.480539
6	GO:0009526	4.54714e-05	0.0327849	plastid envelope	1 (1.639344262295082%)	0.00479325
6	GO:0009657	5.30678e-05	0.0382619	plastid organization	6 (9.836065573770492%)	0.0102895
8	GO:0009579	1.44752e-57	7.19416e-55	thylakoid	7 (17.073170731707318%)	0.00389851
8	GO:0044436	4.17937e-51	2.07715e-48	thylakoid part	37 (90.2439024390244%)	0.0253084
8	GO:0015979	5.21747e-51	2.59308e-48	photosynthesis	29 (70.73170731707317%)	0.00747747
8	GO:0031984	5.9879e-42	2.97598e-39	organelle subcompartment	2 (4.878048780487805%)	0.019173
8	GO:0034357	1.03571e-40	5.1475e-38	photosynthetic membrane	35 (85.36585365853658%)	0.0217933
8	GO:0044435	1.73687e-33	8.63222e-31	plastid part	39 (95.1219512195122%)	0.0522145
8	GO:0031409	3.70711e-33	1.84243e-30	pigment binding	15 (36.58536585365854%)	0.00140602
8	GO:0031976	9.403e-31	4.67329e-28	plastid thylakoid	2 (4.878048780487805%)	0.0025564
8	GO:0098796	1.02594e-29	5.0989e-27	membrane protein complex	32 (78.04878048780488%)	0.0281843
8	GO:0009534	3.35779e-29	1.66882e-26	chloroplast thylakoid	2 (4.878048780487805%)	0.0025564
8	GO:0009521	5.04389e-29	2.50681e-26	photosystem	26 (63.41463414634146%)	0.00409024
8	GO:0030076	1.30128e-27	6.46738e-25	light-harvesting complex	13 (31.70731707317073%)	0.00153384
8	GO:0032991	3.19118e-26	1.58602e-23	macromolecular complex	35 (85.36585365853658%)	0.129098
8	GO:0006091	6.56302e-25	3.26182e-22	generation of precursor metabolites and energy	23 (56.09756097560975%)	0.0131655
8	GO:0009536	1.15243e-23	5.72759e-21	plastid	3 (7.317073170731708%)	0.0569438
8	GO:0044422	1.30801e-23	6.50081e-21	organelle part	39 (95.1219512195122%)	0.214802
8	GO:0031975	8.92962e-23	4.43802e-20	envelope	9 (21.951219512195124%)	0.00933086
8	GO:0010287	5.64902e-21	2.80756e-18	plastoglobule	24 (58.53658536585366%)	0.00492107
8	GO:0044446	1.03837e-20	5.16071e-18	intracellular organelle part	39 (95.1219512195122%)	0.214162
8	GO:0031967	1.54492e-20	7.67827e-18	organelle envelope	9 (21.951219512195124%)	0.00933086
8	GO:0018298	5.07249e-20	2.52103e-17	protein-chromophore linkage	13 (31.70731707317073%)	0.00281204
8	GO:0046906	6.81073e-18	3.38493e-15	tetrapyrrole binding	17 (41.46341463414634%)	0.014188
8	GO:0055035	1.22073e-17	6.06704e-15	plastid thylakoid membrane	35 (85.36585365853658%)	0.0211542
8	GO:0016020	2.53676e-17	1.26077e-14	membrane	35 (85.36585365853658%)	0.165399
8	GO:0009535	2.93609e-17	1.45924e-14	chloroplast thylakoid membrane	35 (85.36585365853658%)	0.0211542
8	GO:0044434	5.9284e-17	2.94642e-14	chloroplast part	37 (90.2439024390244%)	0.048316
8	GO:0016168	1.61018e-15	8.0026e-13	chlorophyll binding	17 (41.46341463414634%)	0.00236467
8	GO:0044425	2.30559e-14	1.14588e-11	membrane part	33 (80.48780487804878%)	0.223429
8	GO:0098807	8.27747e-11	4.1139e-08	chloroplast thylakoid membrane protein complex	11 (26.829268292682926%)	0.00217294
8	GO:0044444	5.62978e-10	2.798e-07	cytoplasmic part	39 (95.1219512195122%)	0.30517
8	GO:0009314	6.15176e-09	3.05742e-06	response to radiation	22 (53.65853658536585%)	0.0361731
8	GO:0009765	1.38638e-08	6.89031e-06	photosynthesis, light harvesting	15 (36.58536585365854%)	0.00185339
8	GO:0008152	4.42387e-08	2.19866e-05	metabolic process	39 (95.1219512195122%)	0.43037
8	GO:0050896	8.77786e-08	4.3626e-05	response to stimulus	28 (68.29268292682927%)	0.207068
8	GO:0009987	3.24922e-07	0.000161486	cellular process	38 (92.6829268292683%)	0.480539
8	GO:0009409	3.73529e-07	0.000185644	response to cold	10 (24.390243902439025%)	0.0200677
8	GO:0005737	8.36303e-07	0.000415643	cytoplasm	1 (2.4390243902439024%)	0.0699815
8	GO:0043234	9.21583e-07	0.000458027	protein complex	33 (80.48780487804878%)	0.0688311
8	GO:0009654	1.68194e-06	0.000835924	photosystem II oxygen evolving complex	5 (12.195121951219512%)	0.00140602
8	GO:0009538	1.70169e-06	0.00084574	photosystem I reaction center	6 (14.634146341463415%)	0.0006391
8	GO:0044237	2.26502e-06	0.00112572	cellular metabolic process	38 (92.6829268292683%)	0.357577
8	GO:0030095	2.72689e-06	0.00135526	chloroplast photosystem II	5 (12.195121951219512%)	0.0012782
8	GO:0048046	4.22425e-06	0.00209945	apoplast	0 (0.0%)	0.010673
8	GO:0043412	4.36628e-06	0.00217004	macromolecule modification	13 (31.70731707317073%)	0.0971432
8	GO:0009628	6.79086e-06	0.00337506	response to abiotic stimulus	23 (56.09756097560975%)	0.0917109
8	GO:0003727	7.66586e-06	0.00380993	single-stranded RNA binding	4 (9.75609756097561%)	0.00325941
8	GO:0009768	7.72972e-06	0.00384167	photosynthesis, light harvesting in photosystem I	15 (36.58536585365854%)	0.00146993
8	GO:0044267	1.52331e-05	0.00757085	cellular protein metabolic process	13 (31.70731707317073%)	0.1082
8	GO:0043226	1.53852e-05	0.00764646	organelle	6 (14.634146341463415%)	0.350994
8	GO:0010218	1.68828e-05	0.00839073	response to far red light	8 (19.51219512195122%)	0.0031955
8	GO:0016829	2.23907e-05	0.0111282	lyase activity	3 (7.317073170731708%)	0.0171279
8	GO:0010242	2.74982e-05	0.0136666	oxygen evolving activity	2 (4.878048780487805%)	0.00012782
8	GO:1990204	2.87237e-05	0.0142757	oxidoreductase complex	5 (12.195121951219512%)	0.00779702
8	GO:0010114	4.55807e-05	0.0226536	response to red light	8 (19.51219512195122%)	0.00357896
8	GO:0015977	4.61042e-05	0.0229138	carbon fixation	2 (4.878048780487805%)	0.00051128
8	GO:0019684	4.83985e-05	0.024054	photosynthesis, light reaction	4 (9.75609756097561%)	0.00095865
9	GO:0009536	1.34194e-39	1.2896e-36	plastid	35 (34.65346534653465%)	0.0569438
9	GO:0044435	1.99848e-20	1.92054e-17	plastid part	32 (31.683168316831683%)	0.0522145
9	GO:0009295	2.092e-20	2.01041e-17	nucleoid	5 (4.9504950495049505%)	0.00108647
9	GO:0044444	1.18248e-13	1.13636e-10	cytoplasmic part	63 (62.37623762376238%)	0.30517
9	GO:0009657	6.83878e-13	6.57206e-10	plastid organization	18 (17.821782178217823%)	0.0102895
9	GO:0042646	3.20962e-10	3.08445e-07	plastid nucleoid	4 (3.9603960396039604%)	0.00089474
9	GO:0009790	3.85622e-10	3.70582e-07	embryo development	21 (20.792079207920793%)	0.0232632
9	GO:0048316	4.46432e-10	4.29021e-07	seed development	1 (0.9900990099009901%)	0.00274813
9	GO:0044422	7.30263e-10	7.01782e-07	organelle part	36 (35.64356435643565%)	0.214802
9	GO:0005488	1.83587e-09	1.76427e-06	binding	76 (75.24752475247524%)	0.460408
9	GO:0005737	3.27403e-09	3.14634e-06	cytoplasm	3 (2.9702970297029703%)	0.0699815
9	GO:0044702	1.18604e-08	1.13978e-05	single organism reproductive process	22 (21.782178217821784%)	0.0489551
9	GO:0000229	1.41309e-08	1.35798e-05	cytoplasmic chromosome	6 (5.9405940594059405%)	0.00115038
9	GO:0031975	2.57245e-08	2.47212e-05	envelope	3 (2.9702970297029703%)	0.00933086
9	GO:0042793	7.17082e-08	6.89116e-05	transcription from plastid promoter	4 (3.9603960396039604%)	0.00051128
9	GO:0071806	7.85289e-08	7.54663e-05	protein transmembrane transport	6 (5.9405940594059405%)	0.00389851
9	GO:0072598	7.88031e-08	7.57298e-05	protein localization to chloroplast	8 (7.920792079207921%)	0.00210903
9	GO:0045036	8.64543e-08	8.30826e-05	protein targeting to chloroplast	8 (7.920792079207921%)	0.00210903
9	GO:0044446	1.03793e-07	9.97454e-05	intracellular organelle part	36 (35.64356435643565%)	0.214162
9	GO:0022414	1.31929e-07	0.000126784	reproductive process	24 (23.762376237623762%)	0.0644852
9	GO:0000003	1.4607e-07	0.000140373	reproduction	0 (0.0%)	0.00095865
9	GO:0043168	1.49126e-07	0.000143311	anion binding	37 (36.633663366336634%)	0.122771
9	GO:0072596	1.92775e-07	0.000185256	establishment of protein localization to chloroplast	8 (7.920792079207921%)	0.00210903
9	GO:0031967	4.17218e-07	0.000400947	organelle envelope	3 (2.9702970297029703%)	0.00933086
9	GO:0065002	4.82376e-07	0.000463563	intracellular protein transmembrane transport	6 (5.9405940594059405%)	0.00377069
9	GO:0034641	6.8397e-07	0.000657295	cellular nitrogen compound metabolic process	45 (44.554455445544555%)	0.177222
9	GO:0006807	9.37191e-07	0.00090064	nitrogen compound metabolic process	48 (47.524752475247524%)	0.199144
9	GO:0009793	1.26009e-06	0.00121094	embryo development ending in seed dormancy	21 (20.792079207920793%)	0.0232632
9	GO:0043226	2.35179e-06	0.00226007	organelle	54 (53.46534653465346%)	0.350994
9	GO:0046483	2.43981e-06	0.00234466	heterocycle metabolic process	42 (41.584158415841586%)	0.154662
9	GO:0048608	3.60069e-06	0.00346026	reproductive structure development	1 (0.9900990099009901%)	0.0125903
9	GO:0016070	4.31377e-06	0.00414554	RNA metabolic process	36 (35.64356435643565%)	0.104173
9	GO:0003006	4.34273e-06	0.00417336	developmental process involved in reproduction	24 (23.762376237623762%)	0.0534927
9	GO:0009508	4.41628e-06	0.00424405	plastid chromosome	6 (5.9405940594059405%)	0.00115038
9	GO:0071840	6.34249e-06	0.00609514	cellular component organization or biogenesis	26 (25.742574257425744%)	0.109861
9	GO:0097367	7.44463e-06	0.00715429	carbohydrate derivative binding	33 (32.67326732673267%)	0.10379
9	GO:0006725	7.48575e-06	0.00719381	cellular aromatic compound metabolic process	42 (41.584158415841586%)	0.160606
9	GO:0017038	1.07399e-05	0.0103211	protein import	6 (5.9405940594059405%)	0.00594363
9	GO:0009987	1.15759e-05	0.0111245	cellular process	70 (69.3069306930693%)	0.480539
9	GO:0006139	1.59403e-05	0.0153186	nucleobase-containing compound metabolic process	40 (39.603960396039604%)	0.139324
9	GO:0005739	1.67687e-05	0.0161147	mitochondrion	23 (22.77227722772277%)	0.0500415
9	GO:0044707	1.6931e-05	0.0162707	single-multicellular organism process	22 (21.782178217821784%)	0.0769477
9	GO:0034660	2.48982e-05	0.0239272	ncRNA metabolic process	13 (12.871287128712872%)	0.0141241
9	GO:0006996	2.66726e-05	0.0256323	organelle organization	23 (22.77227722772277%)	0.0408385
9	GO:0003723	3.31861e-05	0.0318919	RNA binding	25 (24.752475247524753%)	0.0615453
9	GO:0036094	3.88904e-05	0.0373737	small molecule binding	39 (38.613861386138616%)	0.144692
9	GO:1902582	4.72345e-05	0.0453923	single-organism intracellular transport	6 (5.9405940594059405%)	0.00754138
9	GO:0090304	4.81675e-05	0.046289	nucleic acid metabolic process	38 (37.62376237623762%)	0.118873
9	GO:0051641	4.83341e-05	0.046449	cellular localization	10 (9.900990099009901%)	0.0293986
9	GO:0032501	5.00535e-05	0.0481015	multicellular organismal process	22 (21.782178217821784%)	0.0770116
12	GO:0044435	5.77875e-08	3.10897e-05	plastid part	7 (33.333333333333336%)	0.0522145
12	GO:0009536	4.60079e-07	0.000247522	plastid	9 (42.857142857142854%)	0.0569438
12	GO:0010109	1.01673e-06	0.000547002	regulation of photosynthesis	4 (19.047619047619047%)	0.00223685
12	GO:0097367	4.77724e-06	0.00257015	carbohydrate derivative binding	12 (57.142857142857146%)	0.10379
12	GO:0031975	4.85374e-06	0.00261131	envelope	0 (0.0%)	0.00933086
12	GO:0031967	1.37687e-05	0.00740758	organelle envelope	0 (0.0%)	0.00933086
12	GO:0043467	2.4038e-05	0.0129324	regulation of generation of precursor metabolites and energy	3 (14.285714285714286%)	0.00153384
12	GO:0009657	8.54717e-05	0.0459838	plastid organization	4 (19.047619047619047%)	0.0102895
13	GO:0031974	4.12901e-18	3.40231e-15	membrane-enclosed lumen	2 (2.5974025974025974%)	0.0089474
13	GO:0043232	2.44456e-17	2.01432e-14	intracellular non-membrane-bounded organelle	19 (24.675324675324674%)	0.0406468
13	GO:0043228	2.70366e-17	2.22782e-14	non-membrane-bounded organelle	19 (24.675324675324674%)	0.0406468
13	GO:0070013	4.08586e-16	3.36675e-13	intracellular organelle lumen	2 (2.5974025974025974%)	0.0089474
13	GO:0043233	4.68429e-16	3.85985e-13	organelle lumen	2 (2.5974025974025974%)	0.0089474
13	GO:0005730	3.1347e-13	2.58299e-10	nucleolus	9 (11.688311688311689%)	0.00850003
13	GO:0044428	4.46246e-12	3.67707e-09	nuclear part	11 (14.285714285714286%)	0.0462709
13	GO:0005829	1.50613e-11	1.24105e-08	cytosol	10 (12.987012987012987%)	0.0446092
13	GO:0006807	3.62357e-10	2.98582e-07	nitrogen compound metabolic process	31 (40.25974025974026%)	0.199144
13	GO:0055044	6.18413e-09	5.09573e-06	symplast	0 (0.0%)	0
13	GO:0030054	6.18413e-09	5.09573e-06	cell junction	0 (0.0%)	0.00332332
13	GO:1901363	6.64023e-09	5.47155e-06	heterocyclic compound binding	51 (66.23376623376623%)	0.280118
13	GO:0030529	6.89288e-09	5.67973e-06	intracellular ribonucleoprotein complex	16 (20.77922077922078%)	0.0380265
13	GO:0097159	7.57957e-09	6.24556e-06	organic cyclic compound binding	51 (66.23376623376623%)	0.280948
13	GO:0006412	1.22083e-08	1.00597e-05	translation	11 (14.285714285714286%)	0.0224324
13	GO:0003723	1.31939e-08	1.08717e-05	RNA binding	26 (33.76623376623377%)	0.0615453
13	GO:0006414	1.61739e-08	1.33273e-05	translational elongation	1 (1.2987012987012987%)	0.00281204
13	GO:0030312	2.02389e-08	1.66769e-05	external encapsulating structure	1 (1.2987012987012987%)	0.0146354
13	GO:0051082	5.25663e-08	4.33146e-05	unfolded protein binding	7 (9.090909090909092%)	0.00460152
13	GO:0044422	5.64426e-08	4.65087e-05	organelle part	25 (32.467532467532465%)	0.214802
13	GO:0006457	7.75963e-08	6.39393e-05	protein folding	11 (14.285714285714286%)	0.0137407
13	GO:0043604	1.28719e-07	0.000106064	amide biosynthetic process	11 (14.285714285714286%)	0.0251805
13	GO:0044445	1.45244e-07	0.000119681	cytosolic part	10 (12.987012987012987%)	0.0168083
13	GO:0034660	1.72043e-07	0.000141763	ncRNA metabolic process	11 (14.285714285714286%)	0.0141241
13	GO:0005198	2.77497e-07	0.000228657	structural molecule activity	13 (16.883116883116884%)	0.0285039
13	GO:0005488	4.28364e-07	0.000352972	binding	57 (74.02597402597402%)	0.460408
13	GO:1901566	1.75684e-06	0.00144763	organonitrogen compound biosynthetic process	13 (16.883116883116884%)	0.054707
13	GO:0032991	2.06101e-06	0.00169828	macromolecular complex	25 (32.467532467532465%)	0.129098
13	GO:0010467	2.56676e-06	0.00211501	gene expression	0 (0.0%)	0
13	GO:0043168	2.6563e-06	0.0021888	anion binding	21 (27.272727272727273%)	0.122771
13	GO:1901564	2.83033e-06	0.00233219	organonitrogen compound metabolic process	16 (20.77922077922078%)	0.0808462
13	GO:0034641	3.51401e-06	0.00289554	cellular nitrogen compound metabolic process	28 (36.36363636363637%)	0.177222
13	GO:0005840	6.78409e-06	0.00559009	ribosome	10 (12.987012987012987%)	0.0181504
13	GO:0043603	7.80971e-06	0.0064352	cellular amide metabolic process	11 (14.285714285714286%)	0.0280565
13	GO:0019898	7.81559e-06	0.00644005	extrinsic component of membrane	0 (0.0%)	0.00249249
13	GO:0044446	8.04404e-06	0.00662829	intracellular organelle part	25 (32.467532467532465%)	0.214162
13	GO:0036094	1.03488e-05	0.00852743	small molecule binding	29 (37.66233766233766%)	0.144692
13	GO:0044707	1.70179e-05	0.0140227	single-multicellular organism process	13 (16.883116883116884%)	0.0769477
13	GO:1990904	3.19413e-05	0.0263196	ribonucleoprotein complex	16 (20.77922077922078%)	0.0380265
13	GO:0006518	4.88771e-05	0.0402748	peptide metabolic process	11 (14.285714285714286%)	0.0242858
15	GO:0009698	7.16779e-07	0.000321834	phenylpropanoid metabolic process	5 (11.363636363636363%)	0.00645491
15	GO:0009699	2.38992e-06	0.00107308	phenylpropanoid biosynthetic process	5 (11.363636363636363%)	0.00485716
15	GO:0044550	2.20236e-05	0.00988859	secondary metabolite biosynthetic process	6 (13.636363636363637%)	0.0108647
21	GO:0009536	1.4821e-05	0.017133	plastid	15 (18.9873417721519%)	0.0569438
24	GO:0010683	1.05378e-08	5.5745e-06	tricyclic triterpenoid metabolic process	3 (6.382978723404255%)	0.00019173
24	GO:0046906	1.51183e-06	0.000799757	tetrapyrrole binding	5 (10.638297872340425%)	0.014188
24	GO:1990748	5.24151e-05	0.0277276	cellular detoxification	1 (2.127659574468085%)	0.00070301
24	GO:0016209	5.33156e-05	0.0282039	antioxidant activity	5 (10.638297872340425%)	0.00856394
24	GO:0005576	7.34723e-05	0.0388669	extracellular region	4 (8.51063829787234%)	0.0307407
24	GO:0098754	8.07025e-05	0.0426916	detoxification	1 (2.127659574468085%)	0.00115038
32	GO:0030312	1.39608e-07	9.59105e-05	external encapsulating structure	6 (10.714285714285714%)	0.0146354
32	GO:0030246	9.98401e-06	0.00685902	carbohydrate binding	6 (10.714285714285714%)	0.00984214
32	GO:0005576	1.38179e-05	0.0094929	extracellular region	6 (10.714285714285714%)	0.0307407
37	GO:0034357	2.64629e-10	8.97092e-08	photosynthetic membrane	8 (66.66666666666667%)	0.0217933
37	GO:0044436	6.30442e-10	2.1372e-07	thylakoid part	8 (66.66666666666667%)	0.0253084
37	GO:0032991	3.58602e-09	1.21566e-06	macromolecular complex	10 (83.33333333333333%)	0.129098
37	GO:0009579	4.39746e-09	1.49074e-06	thylakoid	2 (16.666666666666668%)	0.00389851
37	GO:0018298	1.06884e-08	3.62336e-06	protein-chromophore linkage	5 (41.666666666666664%)	0.00281204
37	GO:0015979	1.35854e-08	4.60546e-06	photosynthesis	3 (25.0%)	0.00747747
37	GO:0010287	6.34556e-08	2.15115e-05	plastoglobule	7 (58.333333333333336%)	0.00492107
37	GO:0031984	1.40463e-07	4.76169e-05	organelle subcompartment	1 (8.333333333333334%)	0.019173
37	GO:0046906	3.22204e-07	0.000109227	tetrapyrrole binding	6 (50.0%)	0.014188
37	GO:0005761	1.27213e-06	0.000431251	mitochondrial ribosome	0 (0.0%)	0
37	GO:0009055	1.67798e-06	0.000568836	electron carrier activity	4 (33.333333333333336%)	0.00747747
37	GO:0098796	2.99989e-06	0.00101696	membrane protein complex	6 (50.0%)	0.0281843
37	GO:0031976	3.24924e-06	0.00110149	plastid thylakoid	1 (8.333333333333334%)	0.0025564
37	GO:0000313	4.3885e-06	0.0014877	organellar ribosome	0 (0.0%)	0.00012782
37	GO:0044422	6.68488e-06	0.00226617	organelle part	11 (91.66666666666667%)	0.214802
37	GO:0009534	6.7539e-06	0.00228957	chloroplast thylakoid	1 (8.333333333333334%)	0.0025564
37	GO:0044435	9.75357e-06	0.00330646	plastid part	9 (75.0%)	0.0522145
37	GO:0022900	1.44671e-05	0.00490435	electron transport chain	4 (33.333333333333336%)	0.00485716
37	GO:0044446	3.76091e-05	0.0127495	intracellular organelle part	11 (91.66666666666667%)	0.214162
37	GO:0006091	6.55882e-05	0.0222344	generation of precursor metabolites and energy	5 (41.666666666666664%)	0.0131655
37	GO:0009536	9.74863e-05	0.0330479	plastid	3 (25.0%)	0.0569438
43	GO:0009812	1.0831e-11	1.99291e-09	flavonoid metabolic process	6 (75.0%)	0.00351505
43	GO:0009813	1.48208e-11	2.72703e-09	flavonoid biosynthetic process	5 (62.5%)	0.00293986
43	GO:0009718	4.32597e-09	7.95979e-07	anthocyanin-containing compound biosynthetic process	5 (62.5%)	0.00102256
43	GO:0042440	1.28316e-07	2.36102e-05	pigment metabolic process	6 (75.0%)	0.00715792
43	GO:0046283	6.13825e-05	0.0112944	anthocyanin-containing compound metabolic process	6 (75.0%)	0.00140602
59	GO:0045735	6.73884e-05	0.00855833	nutrient reservoir activity	2 (22.22222222222222%)	0.00159775
59	GO:0005576	0.000240203	0.0305058	extracellular region	3 (33.333333333333336%)	0.0307407
66	GO:0070482	1.22329e-05	0.00247105	response to oxygen levels	3 (50.0%)	0.00242858
70	GO:0043232	1.082e-06	0.000191514	intracellular non-membrane-bounded organelle	3 (50.0%)	0.0406468
70	GO:0043228	2.08074e-06	0.000368291	non-membrane-bounded organelle	3 (50.0%)	0.0406468
70	GO:0044445	3.34696e-06	0.000592412	cytosolic part	4 (66.66666666666667%)	0.0168083
70	GO:0005198	1.56528e-05	0.00277055	structural molecule activity	4 (66.66666666666667%)	0.0285039
70	GO:0044391	1.72477e-05	0.00305284	ribosomal subunit	4 (66.66666666666667%)	0.0174474
70	GO:0030529	9.32323e-05	0.0165021	intracellular ribonucleoprotein complex	4 (66.66666666666667%)	0.0380265
70	GO:0005840	0.000100346	0.0177613	ribosome	3 (50.0%)	0.0181504
71	GO:0044815	2.79216e-09	4.0207e-07	DNA packaging complex	4 (50.0%)	0.00262031
71	GO:0032993	2.5026e-08	3.60375e-06	protein-DNA complex	4 (50.0%)	0.00325941
71	GO:0005694	7.18649e-07	0.000103485	chromosome	0 (0.0%)	0.00293986
71	GO:0044427	1.17579e-05	0.00169313	chromosomal part	4 (50.0%)	0.0114399
71	GO:0046983	1.72893e-05	0.00248966	protein dimerization activity	4 (50.0%)	0.0206429
71	GO:0000786	2.75049e-05	0.0039607	nucleosome	4 (50.0%)	0.00242858

## Sheet: TableS3
module	Locus Identifier	Gene funtion
1	AT1G16410	CYTOCHROME P450 79F1 (CYP79F1)
1	AT1G18590	SULFOTRANSFERASE 17 (SOT17)
1	AT1G62560	FLAVIN-MONOOXYGENASE GLUCOSINOLATE S-OXYGENASE 3 (FMO GS-OX3)
1	AT1G65860	FLAVIN-MONOOXYGENASE GLUCOSINOLATE S-OXYGENASE 1 (FMO GS-OX1)
1	AT1G74090	DESULFO-GLUCOSINOLATE SULFOTRANSFERASE 18 (SOT18)
1	AT1G78370	GLUTATHIONE S-TRANSFERASE TAU 20 (GSTU20)
1	AT2G43100	ISOPROPYLMALATE ISOMERASE 2 (IPMI2)
1	AT3G03190	GLUTATHIONE S-TRANSFERASE F11 (GSTF11)
1	AT3G19710	BRANCHED-CHAIN AMINOTRANSFERASE4 (BCAT4)
1	AT3G58990	ISOPROPYLMALATE ISOMERASE 1 (IPMI1)
1	AT4G13770	"CYTOCHROME P450, FAMILY 83, SUBFAMILY A, POLYPEPTIDE 1" (CYP83A1)
1	AT5G14200	ISOPROPYLMALATE DEHYDROGENASE 1 (IMD1)
1	AT5G23010	METHYLTHIOALKYLMALATE SYNTHASE 1 (MAM1)
1	AT4G12030	BILE ACID TRANSPORTER 5 (BAT5)
1	AT5G07690	MYB DOMAIN PROTEIN 29 (MYB29)
1	AT3G02020	ASPARTATE KINASE 3 (AK3)
1	AT3G54600	(DJ1F)
1	AT4G39940	APS-KINASE 2 (AKN2)
1	AT1G21440
43	AT3G29590	(AT5MAT)
43	AT4G14090	anthocyanidin 5-O-glucosyltransferase specifically glucosylating the 5-position of the flavonoid A-ring.
43	AT4G22880	LEUCOANTHOCYANIDIN DIOXYGENASE (LDOX)
43	AT5G17220	GLUTATHIONE S-TRANSFERASE PHI 12 (GSTF12)
43	AT5G42800	DIHYDROFLAVONOL 4-REDUCTASE (DFR)
43	AT5G54060	UDP-GLUCOSE:FLAVONOID 3-O-GLUCOSYLTRANSFERASE (UF3GT)
43	AT2G23000	SERINE CARBOXYPEPTIDASE-LIKE 10 (scpl10)
43	AT4G22870	2-oxoglutarate (2OG) and Fe(II)-dependent oxygenase superfamily protein
71	AT1G07660	Histone superfamily protein
71	AT1G07790	(HTB1)
71	AT3G45930	Histone superfamily protein
71	AT4G27230	HISTONE H2A 2 (HTA2)
71	AT5G10400	HISTONE 3.1 (H3.1)
71	AT5G59690	Histone superfamily protein
71	AT5G59870	HISTONE H2A 6 (HTA6)
71	AT5G59910	(HTB4)

## Sheet: TableS4
module	size module	number SPL7 targets	Perc SPL7 targets	number GI targets	Perc GI targets	number PIF4 targets	Perc PIF4 targets	number PRR5 targets	number PRR5 targets, rea0lysis	Perc PRR5 targets	Perc PRR5 targets, rea0lysis	number PRR7 targets	Perc PRR7 targets	number CCA1 targets	Perc CCA1 targets	number TOC1 targets	Perc TOC1 targets
0	334	25	7.48503	68	20.3593	54	16.1677	73	80	22	24	10	2.99401	11	3.29341	10	2.99401
1	19	0	0	1	5.26316	1	5.26316	0	2	0	11	0	0	1	5.26316	0	0
2	150	13	8.66667	41	27.3333	26	17.3333	30	31	20	21	4	2.66667	1	0.666667	2	1.33333
4	175	4	2.28571	39	22.2857	33	18.8571	35	35	20	20	7	4	1	0.571429	5	2.85714
5	91	8	8.79121	10	10.989	7	7.69231	11	14	12	15	0	0	1	1.0989	0	0
6	61	20	32.7869	7	11.4754	8	13.1148	8	9	13	15	0	0	1	1.63934	1	1.63934
8	41	41	100	11	26.8293	8	19.5122	32	37	78	90	22	53.6585	4	9.7561	2	4.87805
9	101	6	5.94059	12	11.8812	17	16.8317	11	16	11	16	1	0.990099	1	0.990099	0	0
12	21	7	33.3333	4	19.0476	6	28.5714	8	9	38	43	2	9.52381	0	0	2	9.52381
13	77	9	11.6883	7	9.09091	6	7.79221	13	16	17	21	0	0	2	2.5974	0	0
15	44	2	4.54545	3	6.81818	4	9.09091	6	8	14	18	0	0	2	4.54545	0	0
18	15	0	0	4	26.6667	3	20	3	3	20	20	1	6.66667	0	0	0	0
21	79	26	32.9114	32	40.5063	25	31.6456	55	61	70	77	26	32.9114	4	5.06329	6	7.59494
23	6	2	33.3333	4	66.6667	3	50	4	4	67	67	1	16.6667	1	16.6667	1	16.6667
24	47	7	14.8936	11	23.4043	5	10.6383	10	11	21	23	1	2.12766	2	4.25532	2	4.25532
25	24	0	0	8	33.3333	4	16.6667	10	9	42	38	2	8.33333	1	4.16667	0	0
32	56	11	19.6429	34	60.7143	23	41.0714	37	36	66	64	8	14.2857	9	16.0714	5	8.92857
36	24	2	8.33333	5	20.8333	6	25	6	6	25	25	2	8.33333	1	4.16667	2	8.33333
37	12	1	8.33333	0	0	0	0	0	0	0	0	0	0	0	0	0	0
43	8	0	0	2	25	0	0	5	6	63	75	1	12.5	0	0	0	0
59	9	0	0	0	0	2	22.2222	0	0	0	0	0	0	0	0	0	0
64	7	2	28.5714	6	85.7143	3	42.8571	4	4	57	57	1	14.2857	1	14.2857	0	0
66	6	0	0	1	16.6667	1	16.6667	1	1	17	17	1	16.6667	2	33.3333	0	0
70	6	0	0	0	0	1	16.6667	1	0	17	0	0	0	0	0	0	0
71	8	0	0	0	0	1	12.5	1	4	13	50	0	0	0	0	0	0
79	10	1	10	1	10	1	10	3	6	30	60	1	10	0	0	0	0
86	5	0	0	4	80	3	60	4	3	80	60	0	0	1	20	0	0
126	7	0	0	2	28.5714	0	0	1	2	14	29	1	14.2857	0	0	0	0
7	4	1	25	2	50	0	0	2	1	50	25	1	25	1	25	0	0
14	4	0	0	0	0	0	0	1	2	25	50	0	0	0	0	0	0
16	4	1	25	2	50	1	25	1	1	25	25	0	0	0	0	0	0
20	4	0	0	3	75	1	25	1	0	25	0	0	0	1	25	0	0
26	4	4	100	0	0	0	0	2	3	50	75	1	25	0	0	0	0
44	4	1	25	0	0	1	25	1	2	25	50	0	0	0	0	0	0
109	4	0	0	0	0	0	0	0	0	0	0	0	0	0	0	0	0
116	4	0	0	0	0	0	0	0	0	0	0	0	0	0	0	0	0
28	3	0	0	0	0	0	0	0	0	0	0	0	0	0	0	0	0
42	3	1	33.3333	2	66.6667	1	33.3333	2	2	67	67	0	0	1	33.3333	0	0
48	3	3	100	2	66.6667	1	33.3333	2	3	67	100	0	0	0	0	0	0
56	3	0	0	3	100	2	66.6667	3	2	100	67	3	100	1	33.3333	1	33.3333
62	3	2	66.6667	2	66.6667	3	100	2	3	67	100	1	33.3333	0	0	1	33.3333
67	3	0	0	0	0	0	0	0	0	0	0	0	0	0	0	0	0
77	3	2	66.6667	1	33.3333	0	0	3	3	100	100	0	0	0	0	1	33.3333
78	3	1	33.3333	0	0	1	33.3333	3	3	100	100	0	0	0	0	1	33.3333
82	3	0	0	0	0	0	0	0	0	0	0	0	0	0	0	0	0
89	3	0	0	0	0	0	0	0	0	0	0	0	0	0	0	0	0
98	3	1	33.3333	2	66.6667	2	66.6667	2	3	67	100	1	33.3333	1	33.3333	1	33.3333
99	3	0	0	0	0	0	0	0	0	0	0	0	0	0	0	0	0
101	3	0	0	1	33.3333	1	33.3333	1	1	33	33	0	0	0	0	0	0
107	3	0	0	1	33.3333	2	66.6667	1	1	33	33	0	0	0	0	0	0
110	3	0	0	1	33.3333	0	0	0	1	0	33	0	0	0	0	0	0
114	3	1	33.3333	1	33.3333	0	0	0	1	0	33	0	0	0	0	1	33.3333
115	3	2	66.6667	1	33.3333	0	0	0	1	0	33	0	0	0	0	0	0
123	3	1	33.3333	1	33.3333	1	33.3333	1	1	33	33	0	0	0	0	0	0
133	3	3	100	1	33.3333	0	0	2	3	67	100	0	0	0	0	0	0
135	3	2	66.6667	0	0	0	0	1	1	33	33	0	0	0	0	0	0
3	2	0	0	0	0	0	0	0	0	0	0	0	0	0	0	0	0
10	2	0	0	1	50	1	50	1	2	50	100	0	0	1	50	0	0
11	2	0	0	0	0	0	0	0	1	0	50	0	0	0	0	0	0
17	2	0	0	0	0	0	0	0	0	0	0	0	0	0	0	0	0
19	2	0	0	1	50	0	0	1	2	50	100	0	0	0	0	0	0
22	2	1	50	0	0	1	50	1	1	50	50	0	0	0	0	0	0
27	2	0	0	0	0	0	0	1	0	50	0	0	0	0	0	0	0
29	2	1	50	2	100	1	50	2	2	100	100	0	0	0	0	1	50
30	2	0	0	1	50	0	0	1	1	50	50	0	0	0	0	0	0
31	2	0	0	0	0	0	0	0	0	0	0	0	0	0	0	0	0
33	2	1	50	1	50	0	0	0	1	0	50	0	0	0	0	0	0
34	2	0	0	0	0	0	0	0	0	0	0	0	0	0	0	0	0
35	2	1	50	0	0	0	0	2	2	100	100	0	0	0	0	0	0
38	2	0	0	0	0	0	0	0	0	0	0	0	0	0	0	0	0
39	2	0	0	1	50	0	0	1	1	50	50	0	0	1	50	0	0
40	2	0	0	0	0	0	0	1	0	50	0	0	0	0	0	0	0
41	2	1	50	1	50	1	50	1	1	50	50	1	50	1	50	0	0
45	2	0	0	0	0	0	0	1	0	50	0	0	0	0	0	0	0
46	2	0	0	1	50	1	50	0	0	0	0	0	0	0	0	0	0
47	2	0	0	0	0	0	0	1	1	50	50	1	50	0	0	0	0
49	2	0	0	1	50	1	50	1	2	50	100	1	50	1	50	1	50
50	2	2	100	0	0	0	0	0	0	0	0	0	0	0	0	1	50
51	2	0	0	1	50	1	50	1	1	50	50	0	0	0	0	0	0
52	2	0	0	1	50	1	50	1	1	50	50	0	0	0	0	0	0
53	2	1	50	0	0	1	50	0	0	0	0	0	0	0	0	0	0
54	2	0	0	1	50	0	0	1	0	50	0	1	50	0	0	0	0
55	2	1	50	0	0	0	0	1	0	50	0	0	0	0	0	0	0
57	2	0	0	1	50	0	0	1	0	50	0	0	0	0	0	0	0
58	2	1	50	1	50	0	0	2	1	100	50	1	50	1	50	0	0
60	2	0	0	1	50	1	50	0	0	0	0	0	0	0	0	0	0
61	2	0	0	1	50	0	0	1	1	50	50	0	0	0	0	0	0
63	2	0	0	0	0	0	0	1	1	50	50	0	0	0	0	0	0
65	2	1	50	0	0	0	0	0	0	0	0	0	0	0	0	0	0
68	2	0	0	1	50	1	50	1	2	50	100	1	50	0	0	0	0
69	2	0	0	0	0	0	0	1	1	50	50	1	50	1	50	0	0
72	2	2	100	1	50	1	50	2	2	100	100	1	50	0	0	0	0
73	2	0	0	1	50	0	0	0	0	0	0	0	0	0	0	0	0
74	2	0	0	0	0	0	0	0	0	0	0	0	0	0	0	0	0
75	2	0	0	0	0	0	0	0	0	0	0	0	0	0	0	0	0
76	2	0	0	0	0	0	0	0	0	0	0	0	0	0	0	0	0
80	2	0	0	0	0	0	0	0	1	0	50	0	0	0	0	0	0
81	2	0	0	1	50	1	50	1	1	50	50	1	50	0	0	1	50
83	2	0	0	0	0	0	0	0	0	0	0	0	0	0	0	0	0
84	2	0	0	0	0	0	0	1	2	50	100	0	0	0	0	0	0
85	2	0	0	0	0	0	0	0	0	0	0	0	0	0	0	0	0
87	2	0	0	0	0	1	50	0	0	0	0	0	0	0	0	0	0
88	2	0	0	1	50	0	0	1	0	50	0	0	0	0	0	0	0
90	2	0	0	0	0	0	0	0	0	0	0	0	0	0	0	0	0
91	2	0	0	0	0	0	0	0	0	0	0	0	0	0	0	0	0
92	2	0	0	0	0	0	0	0	0	0	0	0	0	0	0	0	0
93	2	0	0	1	50	0	0	1	1	50	50	0	0	0	0	0	0
94	2	0	0	0	0	0	0	1	1	50	50	1	50	1	50	0	0
95	2	0	0	0	0	0	0	0	0	0	0	0	0	0	0	0	0
96	2	0	0	2	100	0	0	1	1	50	50	0	0	0	0	0	0
97	2	0	0	0	0	0	0	1	1	50	50	0	0	0	0	0	0
100	2	1	50	2	100	1	50	2	2	100	100	1	50	0	0	1	50
102	2	1	50	0	0	0	0	1	1	50	50	1	50	0	0	0	0
103	2	2	100	0	0	1	50	0	0	0	0	0	0	0	0	0	0
104	2	0	0	0	0	0	0	0	0	0	0	0	0	0	0	0	0
105	2	0	0	2	100	1	50	1	2	50	100	0	0	0	0	0	0
106	2	1	50	1	50	1	50	2	2	100	100	2	100	0	0	0	0
108	2	0	0	0	0	0	0	1	1	50	50	0	0	0	0	0	0
111	2	1	50	0	0	0	0	0	1	0	50	0	0	0	0	0	0
112	2	0	0	2	100	2	100	2	2	100	100	0	0	2	100	0	0
113	2	1	50	2	100	1	50	1	1	50	50	0	0	0	0	0	0
117	2	0	0	0	0	0	0	1	1	50	50	0	0	0	0	0	0
118	2	0	0	0	0	1	50	0	0	0	0	0	0	0	0	0	0
119	2	0	0	1	50	0	0	0	0	0	0	0	0	0	0	0	0
120	2	0	0	1	50	0	0	2	2	100	100	0	0	0	0	0	0
121	2	0	0	1	50	0	0	0	0	0	0	0	0	0	0	0	0
122	2	0	0	1	50	0	0	0	0	0	0	0	0	0	0	0	0
124	2	1	50	0	0	1	50	0	0	0	0	0	0	0	0	0	0
125	2	0	0	0	0	1	50	0	0	0	0	0	0	0	0	0	0
127	2	0	0	0	0	0	0	0	0	0	0	0	0	0	0	0	0
128	2	0	0	0	0	0	0	1	0	50	0	0	0	0	0	0	0
129	2	1	50	1	50	1	50	1	0	50	0	1	50	0	0	1	50
130	2	0	0	2	100	1	50	1	1	50	50	1	50	0	0	1	50
131	2	0	0	1	50	0	0	1	0	50	0	1	50	0	0	0	0
132	2	0	0	1	50	0	0	2	2	100	100	0	0	0	0	0	0
134	2	0	0	0	0	1	50	0	0	0	0	0	0	0	0	1	50
136	2	2	100	1	50	1	50	1	2	50	100	1	50	1	50	0	0
137	2	1	50	2	100	1	50	1	1	50	50	1	50	0	0	1	50
138	2	0	0	2	100	2	100	1	2	50	100	0	0	0	0	0	0
139	2	0	0	0	0	0	0	1	1	50	50	0	0	0	0	0	0
140	2	1	50	0	0	1	50	0	0	0	0	0	0	0	0	0	0
141	2	0	0	0	0	0	0	0	0	0	0	0	0	0	0	0	0
142	2	1	50	1	50	1	50	2	2	100	100	0	0	1	50	0	0
143	2	0	0	0	0	0	0	0	0	0	0	0	0	0	0	0	0
144	2	1	50	0	0	0	0	1	1	50	50	0	0	0	0	0	0
145	2	0	0	1	50	0	0	2	2	100	100	0	0	0	0	0	0
146	2	0	0	0	0	1	50	0	0	0	0	0	0	0	0	0	0
147	2	0	0	1	50	1	50	2	1	100	50	0	0	0	0	0	0
148	2	0	0	0	0	1	50	0	2	0	100	0	0	0	0	0	0
149	2	0	0	0	0	0	0	0	0	0	0	0	0	0	0	0	0
150	2	0	0	0	0	0	0	0	0	0	0	0	0	0	0	0	0
151	2	2	100	0	0	1	50	1	0	50	0	1	50	0	0	0	0
152	2	1	50	0	0	0	0	0	1	0	50	0	0	0	0	0	0

## Sheet: TableS5
Gene name	Sequence forward primer	Sequence reverse primer	Type
AT2G28390	CCAAGATACAACGCTCAGGC	CAAGGCGTACCCTGCAATCT	control
AT1G69960	TAACGTGGCCAAAATGATGC	GTTCTCCACAACCGCTTGGT	control
AT4G13770	TAACCCACAACGCTTCTTCG	GGTCCGCAAAGTTGACATCT	module1
AT4g39940	GAAACACACAGGAGACGACG	TCCGACTTTGACTTAGCCCT	module1
AT2G43100	TTATTGACTAATCACACGACCG	TCATTCCCATCATCCTCGCA	module1
AT5G07690	GTAACAACGAAGGGGAAGAAG	CGTCGTAATCTTGGCTCGTG	module1
AT4G13250	GATACGGGTCGGGTCAAGAT	TCAAAGAATCCCACGACCCA	module21
AT5G53450	ACCTGGGAGTGTGATTGGAG	GTGAACAACAATGCTGAACCA	module21
AT3G56360	AGGATTTGTCACCACCGTCT	CAAACCACCATTAGCCTCCG	module21
AT1G47395b	TGCTTCCGTGGTGTATGTTG	GCCACTGTCATCGTCATCAC	module21
AT1G64980	TCTCCATTTCTGTCGGTGCT	CGAAGATCCTGAATGGTTTC	module21
